# Supplementary material for: Taxonomy of Vincetoxicum s.str. (Asclepiadoideae, Apocynaceae) from southern Asia including three new species and resurrected names
Source: PhytoKeys. 2021 Jun 17;179:35–73. doi: 10.3897/phytokeys.179.62514 (PMC8225607; doi:10.3897/phytokeys.179.62514)
Supplement: XML Treatment for Vincetoxicum kenouriense [file phytokeys.179.62514-treatment5.xml]

<!DOCTYPE tp:taxon-treatment
  PUBLIC "-//TaxonX//DTD Taxonomic Treatment Publishing DTD v0 20100105//EN" "tax-treatment-NSO.dtd">
<tp:taxon-treatment xmlns:tp="http://www.plazi.org/taxpub"><tp:treatment-meta><kwd-group><label>Taxon classification</label><kwd><named-content xmlns:xlink="http://www.w3.org/1999/xlink" content-type="kingdom">Plantae</named-content></kwd><kwd><named-content xmlns:xlink="http://www.w3.org/1999/xlink" content-type="order">Gentianales</named-content></kwd><kwd><named-content xmlns:xlink="http://www.w3.org/1999/xlink" content-type="family">Apocynaceae</named-content></kwd></kwd-group><mixed-citation publication-type="journal"><person-group><name><surname>Shah</surname><given-names>Sayed Afzal</given-names></name><name><surname>Sultan</surname><given-names>Amir</given-names></name><name><surname>Wen</surname><given-names>Jun</given-names></name><name><surname>Ullah</surname><given-names>Zahid</given-names></name><name><surname>Nisa</surname><given-names>Surat Un</given-names></name><name><surname>Ren</surname><given-names>Zhumei</given-names></name><name><surname>Alam</surname><given-names>Muhammad Maqsood</given-names></name><name><surname>Iqbal</surname><given-names>Javed</given-names></name><name><surname>Mumtaz</surname><given-names>Abdul Samad</given-names></name></person-group><article-title>Taxonomy of <italic><tp:taxon-name><tp:taxon-name-part taxon-name-part-type="genus" reg="Vincetoxicum">Vincetoxicum</tp:taxon-name-part></tp:taxon-name></italic> s.str. (<tp:taxon-name><tp:taxon-name-part taxon-name-part-type="subfamily">Asclepiadoideae</tp:taxon-name-part></tp:taxon-name>, <tp:taxon-name><tp:taxon-name-part taxon-name-part-type="family">Apocynaceae</tp:taxon-name-part></tp:taxon-name>) from southern Asia including three new species and resurrected names</article-title><source>PhytoKeys</source><day>17</day><month>6</month><year>2021</year><volume>179</volume><fpage>35</fpage><lpage>73</lpage><pub-id pub-id-type="doi">10.3897/phytokeys.179.62514</pub-id></mixed-citation></tp:treatment-meta><tp:nomenclature><label>5.</label><tp:taxon-name><object-id xmlns:xlink="http://www.w3.org/1999/xlink" content-type="arpha" xlink:type="simple">F0417E9C-EF27-58D7-AA12-1685442084C3</object-id>
              <tp:taxon-name-part taxon-name-part-type="genus" reg="Vincetoxicum">Vincetoxicum</tp:taxon-name-part>
              <tp:taxon-name-part taxon-name-part-type="species" reg="kenouriense">kenouriense</tp:taxon-name-part>
            </tp:taxon-name><tp:taxon-authority>(Wight) Wight, Icon. Pl. Ind. Orient., pl. 1614. 1850</tp:taxon-authority><xref ref-type="fig" rid="F2">Figs 2O, P</xref><xref ref-type="fig" rid="F3">, 3E</xref><xref ref-type="fig" rid="F4">, 4G, H</xref><xref ref-type="fig" rid="F10">, 10</xref><xref ref-type="fig" rid="F11">, 11</xref><xref ref-type="fig" rid="F12">, 12</xref><tp:nomenclature-citation-list><tp:nomenclature-citation><tp:taxon-name>
                  <tp:taxon-name-part taxon-name-part-type="genus" reg="Cynanchum">Cynanchum</tp:taxon-name-part> <tp:taxon-name-part taxon-name-part-type="species" reg="kenouriense">kenouriense</tp:taxon-name-part></tp:taxon-name><comment>Wight, Contr. Bot. India 58. 1834.</comment></tp:nomenclature-citation></tp:nomenclature-citation-list></tp:nomenclature><tp:treatment-sec sec-type="material" id="SECID0EOIBI"><title>Type.</title><p>India. Kenour, <italic>Royle 18</italic> (<bold><italic>Holotype</italic></bold> K! [K000872737]).</p><p>Undershrubs, up to 1 m tall. Stem pubescent all around or along 2 dense lines, internodes 2–13 cm long. Leaves opposite; petioles 1–10 (–14) mm long, equally pubescent all around or sometimes denser along adaxial channel, lamina strongly discolorous, narrow to broadly ovate, 4–10 × 1.8–6.5 cm; apex narrowly acute to very shortly acuminate; base round to sub-cordate to sub-truncate; venation including tertiary and quaternary veins prominent, more prominent and raised on abaxial surface, secondary veins up to 14 on each side of midvein, trichomes absent on both surfaces, sometimes sparsely present on tertiary and quaternary veins, midrib and secondary veins densely pubescent on both surfaces, margins pubescent. Inflorescences mostly sessile, rarely both sessile and short-pedunculate inflorescences present on the same plant, peduncles up to 1.5 cm; bracts linear, up to 2 mm long, pubescent; pedicels 2–8 (–10) mm long, pubescent all around, sometimes pubescent along one or two longitudinal lines. Flowers yellowish-green to green, 4–5 × 2–2.5 mm; sepals tapering to acute or narrowly acute apices, up to 2 mm long, margins sparsely ciliate, calycine colleters 5 or 10 per flower; corolla tube ca. 1 mm long, lobes oblong with obtuse apices, 3–3.5 × 1–2 mm, glabrous within or sparse caducous trichomes present; corona lobes long-triangular with acute apex, slightly divergent, ca. 1 × 0.8 mm, exceeding slightly the length of the gynostegium. Follicles fusiform, up to 7 × 1 cm, apex long-acuminate, surface glabrous, slightly striate. Seeds brown, 6–7 × 3–3.5 mm, wings less than 1 mm broad; coma 2–3 mm long.</p></tp:treatment-sec><tp:treatment-sec sec-type="distribution" id="SECID0E1IBI"><title>Distribution and habitat.</title><p>Endemic to a long geographic range in the Hindukush Himalayas from Bhutan in the east to Pakistan in the west. The western limit of this species is district Swat (Khyber Pakhtunkhwa province), Pakistan. It occurs on higher elevations between 1500 and 3000 m. The habitats of the species are commonly the Himalayan moist temperate forests (evergreen forests of conifers between 1500 to 3000 m elevations), rarely subalpine or open alpine lands (above 3000 m). We collected it from open stony alpine slopes and stream side slopes in a V-shaped mountain valley. The associated vegetation was either alpine herbs or conifers, and herbaceous to shrubby flora.</p></tp:treatment-sec><tp:treatment-sec sec-type="phenology" id="SECID0E6IBI"><title>Phenology.</title><p>Flowering from May to August and fruiting from August to October.</p></tp:treatment-sec><tp:treatment-sec sec-type="Provisional conservation status" id="SECID0EEJBI"><title>Provisional conservation status.</title><p>Least concern (Table <xref ref-type="table" rid="T1">1</xref>). Although having highly clumped, distant populations, <italic><tp:taxon-name><tp:taxon-name-part taxon-name-part-type="genus" reg="Vincetoxicum">Vincetoxicum</tp:taxon-name-part> <tp:taxon-name-part taxon-name-part-type="species" reg="kenouriense">kenouriense</tp:taxon-name-part></tp:taxon-name></italic> spans a wide range in the Hindukush Himalayas. It is confined to higher altitudes and faces almost no natural threats. Anthropogenic activities, however, are deemed as a potential threat. For instance, two of its populations in Pakistan (in district Bagh, AJK, and district Swat, Pakistan) were found in recreational areas that are expected to undergo changes in the near future which might result in destruction of its habitats. It was also collected previously from Changla Gali (district Abbotabad, Pakistan). In spite of several visits in the past decade, we could not find it anymore in that area. These observations suggest that recreational activities might prove a potential threat to its existence, at least in Pakistan.</p></tp:treatment-sec><tp:treatment-sec sec-type="notes" id="SECID0EZJBI"><title>Notes.</title><p><italic><tp:taxon-name><tp:taxon-name-part taxon-name-part-type="genus" reg="Vincetoxicum">Vincetoxicum</tp:taxon-name-part> <tp:taxon-name-part taxon-name-part-type="species" reg="kenouriense">kenouriense</tp:taxon-name-part></tp:taxon-name></italic> was described by <xref ref-type="bibr" rid="B29">Wight (1834)</xref> from Kenour (India). <xref ref-type="bibr" rid="B10">Hooker (1883)</xref> synonymized it with <italic><tp:taxon-name><tp:taxon-name-part taxon-name-part-type="genus" reg="Cynanchum">Cynanchum</tp:taxon-name-part> <tp:taxon-name-part taxon-name-part-type="species" reg="vincetoxicum">vincetoxicum</tp:taxon-name-part></tp:taxon-name></italic> (syn. <italic><tp:taxon-name><tp:taxon-name-part taxon-name-part-type="genus" reg="Vincetoxicum">V.</tp:taxon-name-part> <tp:taxon-name-part taxon-name-part-type="species" reg="hirundinaria">hirundinaria</tp:taxon-name-part></tp:taxon-name></italic>). Hooker’s treatment has been followed in major floras (<xref ref-type="bibr" rid="B27">Stewart et al. 1972</xref>; <xref ref-type="bibr" rid="B2">Ali and Khatoon 1982</xref>) resulting in a broader circumscription of <italic><tp:taxon-name><tp:taxon-name-part taxon-name-part-type="genus" reg="Vincetoxicum">V.</tp:taxon-name-part> <tp:taxon-name-part taxon-name-part-type="species" reg="hirundinaria">hirundinaria</tp:taxon-name-part></tp:taxon-name></italic>. In the present treatment, <italic><tp:taxon-name><tp:taxon-name-part taxon-name-part-type="genus" reg="Vincetoxicum">V.</tp:taxon-name-part> <tp:taxon-name-part taxon-name-part-type="species" reg="kenouriense">kenouriense</tp:taxon-name-part></tp:taxon-name></italic> is reinstated and presented as a new record for the Flora of Pakistan, Nepal and Bhutan. It replaces <italic><tp:taxon-name><tp:taxon-name-part taxon-name-part-type="genus" reg="Vincetoxicum">V.</tp:taxon-name-part> <tp:taxon-name-part taxon-name-part-type="species" reg="hirundinaria">hirundinaria</tp:taxon-name-part></tp:taxon-name></italic> in southern Asia.</p></tp:treatment-sec><tp:treatment-sec sec-type="material" id="SECID0ERMBI"><title>Specimens examined.</title><p><bold>Bhutan. Thimpu</bold>: Paro (West Bhutan), 7800 ft., 27 June 1933, <italic>F. Ludlow &amp; G. Sherriff 158</italic> (BM [BM001119300]).</p><p><bold>India. Uttarakhand</bold>: Garhwal, Mussoorie, Kidar Kantha, 13000 ft., 09 April 1952, <italic>J.R. Drummond 22753</italic> (K); Hab. Sikkim, 7000–10,000 ft., s.d., <italic>J.D. H[ooker] s.n.</italic> (GH, [GH01147527]); Daya-Balsan state, Simla hills, 7500 feet, 12 June 1937, <italic>G.E. Parkinson 7386</italic> (RAW); Dharmsala [India], 17 June 1929, [<italic>R.R. Stewart] s.n.</italic> (RAW [acc. # 1004]); s.loc., s.d., <italic>H. Falconer s.n.</italic> (GH [GH01147530]); Himalaya Bor. Oce., 4000–5000 ft., s.d., <italic>W. Griffith</italic> 3760 (GH [GH01147532]).</p><p><bold>Kashmir</bold>: B-8 above Gulmarg, 9000–10,000 ft., 31 July [18]92, <italic>J.F. Duthie s.n.</italic> (K); Basaoli, 8000 ft., s.d., <italic>C.B. Clarke 31523A</italic> (K); Tanmarg near Gulmarg, Kashmir, 02 September 1929, <italic>R.R. Stewart 13100</italic> (RAW); Sonamarg, 9000 ft., s.d., <italic>R.R. Stewart 7306</italic> (K); Below Sonamarg, Sindh Valley, 8000–9000 ft., 02 September 1940, <italic>R.R. Stewart 21328</italic> (RAW, US); Gulmarg to Khaipur, 21 July 1890, <italic>J.F. Duthie s.n.</italic> (RAW [acc. # 1005]); Duksum-Kokernagh [Kashmir], 3000 m, s.d., <italic>G.A. Shapu 201</italic> (KASH); Slopes above Harwan [Kashmir], 2300 m, s.d., <italic>G. Singh 833</italic> (KASH).</p><p><bold>Nepal. Gandaki Zone</bold>: Manang Distr. Pisang (3090 m), Humre (340 m), Manang (3360 m), 16 August 1994, <italic>M. Mikage, N. Fujii, T. Kajita, N. Kondo, S. Noshiro &amp; K.Yoda, 9485444</italic> (GH); <bold>Mustang District</bold>: Gnyu Pass (4100 m), Chhengar (3700 m), Muktinath (3650 m), 14 July 2000, <italic>Y. Lokawa, M.N. Subedi, Y. Takashi &amp; K. Kano 20020202</italic> (GH); On descendant and l’lmja-Khola, 3100 m, 09 April 1952, <italic>A. Zimmermann 714</italic> (K); Baghmati zone, before Syarpagaon, north side of Lantang River, 2600 m, 19 September 1966, <italic>D.H. Nicolson 2445</italic> (US); <bold>Bagmati zone</bold>: south of Gossainkunde, Blumche, 2500 m, 12 May 1967, <italic>D.H. Nicolson 3339</italic> (US).</p><p><bold>Pakistan. Khyber Pakhtunkhwa</bold>: B-7 Hazara, Kaghan valley, 9800 ft., 09 July 1897, <italic>Inayat 19940</italic> (K); Nathia, July 1907, <italic>H. Deane s.n.</italic> (K); Mundi, UNA forest, Siran Valley, District Mansehra, 13 June 1994, <italic>Q. Marwat 425</italic> (RAW); C-7 Murree Hills Changlagali, 8000 ft., <italic>M. Nath 336</italic> (RAW); <bold>Azad Jammu and Kashmir</bold>: Bagh, 19 June 1956, <italic>collector unknown 1507</italic> (KUH); Bagh, Sudhan Gali to Ganga Choti, 2500–2800 m, 01 August 2016, <italic>S.A. Shah &amp; L. Ahmad SAS-37</italic> (RAW, US); Bagh, Poonch, 19 June 1956, <italic>M.A. Kazmi 1507</italic> (RAW); C-8 Azad Kashmir, Poonch, near Trappar, below Kali, 17 September 1952, <italic>A.R. Khan s.n.</italic> (RAW [acc. # 998]); Raikot to Aliabad (Azad Kashmir), ±7000 [ft], 28 June 1952, <italic>R.R Stewart &amp; E. Nasir 23868</italic> (KUH); Azad Kashmir, 8000 ft., 9 August 1969, <italic>Shariq 8102</italic> (PFI); Pir Kanthi, Uri Range, 9000 ft., 17 October 1955, <italic>J. Mohammad s.n.</italic> (RAW).</p></tp:treatment-sec><tp:treatment-sec><!--Section generated to contain objects referenced in tp:taxon-treatment.--><fig id="F2" position="float" orientation="portrait"><object-id xmlns:xlink="http://www.w3.org/1999/xlink" content-type="doi" xlink:type="simple">10.3897/phytokeys.179.62514.figure2</object-id><object-id xmlns:xlink="http://www.w3.org/1999/xlink" content-type="arpha" xlink:type="simple">6761431A-B5C8-5D36-85CD-CD0E14C18E57</object-id><label>Figure 2.</label><caption><p>Outlines of leaves of southern Asian <italic><tp:taxon-name><tp:taxon-name-part taxon-name-part-type="genus" reg="Vincetoxicum">Vincetoxicum</tp:taxon-name-part></tp:taxon-name></italic>. All illustrated specimens are housed at RAW. The first image in each pair corresponds to the adaxial surface and the second to the abaxial surface. All leaves have been taken from the middle of the stem <bold>A, B</bold><tp:taxon-name><tp:taxon-name-part taxon-name-part-type="genus" reg="Vincetoxicum">Vincetoxicum</tp:taxon-name-part> <tp:taxon-name-part taxon-name-part-type="uncertainty-rank">sp. aff.</tp:taxon-name-part> <tp:taxon-name-part taxon-name-part-type="species" reg="arnottianum">arnottianum</tp:taxon-name-part></tp:taxon-name> from <italic>S.A. Shah SAS-9</italic><bold>C, D</bold><tp:taxon-name><tp:taxon-name-part taxon-name-part-type="genus" reg="Vincetoxicum">Vincetoxicum</tp:taxon-name-part> <tp:taxon-name-part taxon-name-part-type="uncertainty-rank">sp. aff.</tp:taxon-name-part> <tp:taxon-name-part taxon-name-part-type="species" reg="arnottianum">arnottianum</tp:taxon-name-part></tp:taxon-name> from <italic>S.A. Shah SAS-46</italic><bold>E, F</bold><tp:taxon-name><tp:taxon-name-part taxon-name-part-type="genus" reg="Vincetoxicum">Vincetoxicum</tp:taxon-name-part> <tp:taxon-name-part taxon-name-part-type="uncertainty-rank">sp. aff.</tp:taxon-name-part> <tp:taxon-name-part taxon-name-part-type="species" reg="arnottianum">arnottianum</tp:taxon-name-part></tp:taxon-name> from <italic>R. Khan SAS-41</italic><bold>G, H</bold><italic><tp:taxon-name><tp:taxon-name-part taxon-name-part-type="genus" reg="Vincetoxicum">V.</tp:taxon-name-part> <tp:taxon-name-part taxon-name-part-type="species" reg="arnottianum">arnottianum</tp:taxon-name-part></tp:taxon-name></italic> from <italic>S.A. Shah &amp; F. Rahman SAS-3</italic><bold>I, J</bold><italic><tp:taxon-name><tp:taxon-name-part taxon-name-part-type="genus" reg="Vincetoxicum">V.</tp:taxon-name-part> <tp:taxon-name-part taxon-name-part-type="species" reg="arnottianum">arnottianum</tp:taxon-name-part></tp:taxon-name></italic> from <italic>S.A. Shah &amp; B. Ali SAS-4</italic><bold>K, L</bold><italic><tp:taxon-name><tp:taxon-name-part taxon-name-part-type="genus" reg="Vincetoxicum">V.</tp:taxon-name-part> <tp:taxon-name-part taxon-name-part-type="species" reg="cabulicum">cabulicum</tp:taxon-name-part></tp:taxon-name></italic> from <italic>D. Podlech 15814</italic><bold>M, N</bold><italic><tp:taxon-name><tp:taxon-name-part taxon-name-part-type="genus" reg="Vincetoxicum">V.</tp:taxon-name-part> <tp:taxon-name-part taxon-name-part-type="species" reg="cardiostephanum">cardiostephanum</tp:taxon-name-part></tp:taxon-name></italic> from <italic>S.A. Shah, M. Turi et al. SAS-40</italic><bold>O, P</bold><italic><tp:taxon-name><tp:taxon-name-part taxon-name-part-type="genus" reg="Vincetoxicum">V.</tp:taxon-name-part> <tp:taxon-name-part taxon-name-part-type="species" reg="kenouriense">kenouriense</tp:taxon-name-part></tp:taxon-name></italic> from <italic>S.A. Shah &amp; L. Ahmad SAS-37</italic><bold>Q, R</bold><italic><tp:taxon-name><tp:taxon-name-part taxon-name-part-type="genus" reg="Vincetoxicum">V.</tp:taxon-name-part> <tp:taxon-name-part taxon-name-part-type="species" reg="lenifolium">lenifolium</tp:taxon-name-part></tp:taxon-name></italic> from <italic>S.A. Shah SAS-44</italic><bold>S, T</bold><italic><tp:taxon-name><tp:taxon-name-part taxon-name-part-type="genus" reg="Vincetoxicum">V.</tp:taxon-name-part> <tp:taxon-name-part taxon-name-part-type="species" reg="luridum">luridum</tp:taxon-name-part></tp:taxon-name></italic> from <italic>S.A. Shah &amp; I. Ahmad SAS-23</italic><bold>U, V</bold><italic><tp:taxon-name><tp:taxon-name-part taxon-name-part-type="genus" reg="Vincetoxicum">V.</tp:taxon-name-part> <tp:taxon-name-part taxon-name-part-type="species" reg="lenifolium">lenifolium</tp:taxon-name-part></tp:taxon-name></italic> from <italic>N. Ali 1029</italic><bold>W, X</bold><italic><tp:taxon-name><tp:taxon-name-part taxon-name-part-type="genus" reg="Vincetoxicum">V.</tp:taxon-name-part> <tp:taxon-name-part taxon-name-part-type="species" reg="sakesarense">sakesarense</tp:taxon-name-part></tp:taxon-name></italic> from <italic>I. Ahmad 27821</italic><bold>Y, Z</bold><italic><tp:taxon-name><tp:taxon-name-part taxon-name-part-type="genus" reg="Vincetoxicum">V.</tp:taxon-name-part> <tp:taxon-name-part taxon-name-part-type="species" reg="stewartianum">stewartianum</tp:taxon-name-part></tp:taxon-name></italic> from <italic>R.R. Stewart 16709</italic><bold>AA, AB</bold><italic><tp:taxon-name><tp:taxon-name-part taxon-name-part-type="genus" reg="Vincetoxicum">V.</tp:taxon-name-part> <tp:taxon-name-part taxon-name-part-type="species" reg="stocksii">stocksii</tp:taxon-name-part></tp:taxon-name></italic> from <italic>B. Gul, N. Khan et al. SAS-21</italic><bold>AC, AD</bold><italic><tp:taxon-name><tp:taxon-name-part taxon-name-part-type="genus" reg="Vincetoxicum">V.</tp:taxon-name-part> <tp:taxon-name-part taxon-name-part-type="species" reg="subcanescens">subcanescens</tp:taxon-name-part></tp:taxon-name></italic> from <italic>A. Sultan, Z. Saqib et al. SAS-52</italic><bold>AE, AF</bold><italic><tp:taxon-name><tp:taxon-name-part taxon-name-part-type="genus" reg="Vincetoxicum">V.</tp:taxon-name-part> <tp:taxon-name-part taxon-name-part-type="species" reg="subcanescens">subcanescens</tp:taxon-name-part></tp:taxon-name></italic> from <italic>S.A. Shah &amp; A. Ullah SAS-8.</italic> Drawing by M. Saleem and S.A. Shah.</p></caption><graphic xmlns:xlink="http://www.w3.org/1999/xlink" xlink:href="phytokeys-179-035-g002.jpg" position="float" orientation="portrait" xlink:type="simple" id="oo_556582.jpg"><uri content-type="original_file" xlink:type="simple">https://binary.pensoft.net/fig/556582</uri></graphic></fig><fig id="F3" position="float" orientation="portrait"><object-id xmlns:xlink="http://www.w3.org/1999/xlink" content-type="doi" xlink:type="simple">10.3897/phytokeys.179.62514.figure3</object-id><object-id xmlns:xlink="http://www.w3.org/1999/xlink" content-type="arpha" xlink:type="simple">215BAA8D-6525-5533-8AAB-BB38E9DDBC30</object-id><label>Figure 3.</label><caption><p>Illustration of corona types observed in southern Asian <italic><tp:taxon-name><tp:taxon-name-part taxon-name-part-type="genus" reg="Vincetoxicum">Vincetoxicum</tp:taxon-name-part></tp:taxon-name></italic>. The dark coloured shapes show corona lobes <bold>A</bold><italic><tp:taxon-name><tp:taxon-name-part taxon-name-part-type="genus" reg="Vincetoxicum">Vincetoxicum</tp:taxon-name-part> <tp:taxon-name-part taxon-name-part-type="species" reg="arnottianum">arnottianum</tp:taxon-name-part></tp:taxon-name></italic> from <italic>S.A. Shah &amp; B. Ali SAS-4</italic> (RAW) <bold>B</bold><italic><tp:taxon-name><tp:taxon-name-part taxon-name-part-type="genus" reg="Vincetoxicum">V.</tp:taxon-name-part> <tp:taxon-name-part taxon-name-part-type="species" reg="cabulicum">cabulicum</tp:taxon-name-part></tp:taxon-name></italic> from <italic>W. Koelz 11764</italic> (US) <bold>C</bold><italic><tp:taxon-name><tp:taxon-name-part taxon-name-part-type="genus" reg="Vincetoxicum">V.</tp:taxon-name-part> <tp:taxon-name-part taxon-name-part-type="species" reg="cardiostephanum">cardiostephanum</tp:taxon-name-part></tp:taxon-name></italic> from <italic>S.A. Shah, M. Turi et al. SAS-40</italic> (RAW) <bold>D</bold><italic><tp:taxon-name><tp:taxon-name-part taxon-name-part-type="genus" reg="Vincetoxicum">V.</tp:taxon-name-part> <tp:taxon-name-part taxon-name-part-type="species" reg="glaucum">glaucum</tp:taxon-name-part></tp:taxon-name></italic> from <italic>W. Dudeeon &amp; L. A. Kenoyer 56</italic> (MO) <bold>E</bold><italic><tp:taxon-name><tp:taxon-name-part taxon-name-part-type="genus" reg="Vincetoxicum">V.</tp:taxon-name-part> <tp:taxon-name-part taxon-name-part-type="species" reg="kenouriense">kenouriense</tp:taxon-name-part></tp:taxon-name></italic> from <italic>S.A. Shah &amp; L. Ahmad SAS-37</italic> (RAW) <bold>F</bold><italic><tp:taxon-name><tp:taxon-name-part taxon-name-part-type="genus" reg="Vincetoxicum">V.</tp:taxon-name-part> <tp:taxon-name-part taxon-name-part-type="species" reg="lenifolium">lenifolium</tp:taxon-name-part></tp:taxon-name></italic> from <italic>S.A. Shah SAS-44</italic> (RAW) <bold>G</bold><italic><tp:taxon-name><tp:taxon-name-part taxon-name-part-type="genus" reg="Vincetoxicum">V.</tp:taxon-name-part> <tp:taxon-name-part taxon-name-part-type="species" reg="luridum">luridum</tp:taxon-name-part></tp:taxon-name></italic> from <italic>S.A. Shah &amp; I. Ahmad SAS-23</italic> (RAW) <bold>H</bold> A variable specimen of <italic><tp:taxon-name><tp:taxon-name-part taxon-name-part-type="genus" reg="Vincetoxicum">V.</tp:taxon-name-part> <tp:taxon-name-part taxon-name-part-type="species" reg="lenifolium">lenifolium</tp:taxon-name-part></tp:taxon-name></italic> from <italic>N. Ali 1029</italic> (RAW) <bold>I</bold><italic><tp:taxon-name><tp:taxon-name-part taxon-name-part-type="genus" reg="Vincetoxicum">V.</tp:taxon-name-part> <tp:taxon-name-part taxon-name-part-type="species" reg="sakesarense">sakesarense</tp:taxon-name-part></tp:taxon-name></italic> from <italic>I. Ahmad 27821</italic> (RAW) <bold>J</bold><italic><tp:taxon-name><tp:taxon-name-part taxon-name-part-type="genus" reg="Vincetoxicum">V.</tp:taxon-name-part> <tp:taxon-name-part taxon-name-part-type="species" reg="stewartianum">stewartianum</tp:taxon-name-part></tp:taxon-name></italic> from <italic>R.R. Stewart 16709</italic> (RAW) <bold>K</bold><italic><tp:taxon-name><tp:taxon-name-part taxon-name-part-type="genus" reg="Vincetoxicum">V.</tp:taxon-name-part> <tp:taxon-name-part taxon-name-part-type="species" reg="stocksii">stocksii</tp:taxon-name-part></tp:taxon-name> from J.F. Duthie 18918</italic> (RAW) <bold>L</bold><italic><tp:taxon-name><tp:taxon-name-part taxon-name-part-type="genus" reg="Vincetoxicum">V.</tp:taxon-name-part> <tp:taxon-name-part taxon-name-part-type="species" reg="subcanescens">subcanescens</tp:taxon-name-part></tp:taxon-name></italic> from <italic>S.A. Shah &amp; A. Ullah SAS-8</italic> (RAW). Drawing by M. Saleem and S.A. Shah.</p></caption><graphic xmlns:xlink="http://www.w3.org/1999/xlink" xlink:href="phytokeys-179-035-g003.jpg" position="float" orientation="portrait" xlink:type="simple" id="oo_556583.jpg"><uri content-type="original_file" xlink:type="simple">https://binary.pensoft.net/fig/556583</uri></graphic></fig><fig id="F4" position="float" orientation="portrait"><object-id xmlns:xlink="http://www.w3.org/1999/xlink" content-type="doi" xlink:type="simple">10.3897/phytokeys.179.62514.figure4</object-id><object-id xmlns:xlink="http://www.w3.org/1999/xlink" content-type="arpha" xlink:type="simple">F9338651-91E3-5232-AFC8-D726145DF346</object-id><label>Figure 4.</label><caption><p>Pollinaria of southern Asian <italic><tp:taxon-name><tp:taxon-name-part taxon-name-part-type="genus" reg="Vincetoxicum">Vincetoxicum</tp:taxon-name-part></tp:taxon-name></italic><bold>A, B</bold><italic><tp:taxon-name><tp:taxon-name-part taxon-name-part-type="genus" reg="Vincetoxicum">V.</tp:taxon-name-part> <tp:taxon-name-part taxon-name-part-type="species" reg="arnottianum">arnottianum</tp:taxon-name-part></tp:taxon-name></italic><bold>C</bold><italic><tp:taxon-name><tp:taxon-name-part taxon-name-part-type="genus" reg="Vincetoxicum">V.</tp:taxon-name-part> <tp:taxon-name-part taxon-name-part-type="species" reg="cabulicum">cabulicum</tp:taxon-name-part></tp:taxon-name></italic><bold>D, E</bold><italic><tp:taxon-name><tp:taxon-name-part taxon-name-part-type="genus" reg="Vincetoxicum">V.</tp:taxon-name-part> <tp:taxon-name-part taxon-name-part-type="species" reg="cardiostephanum">cardiostephanum</tp:taxon-name-part></tp:taxon-name></italic><bold>F</bold><italic><tp:taxon-name><tp:taxon-name-part taxon-name-part-type="genus" reg="Vincetoxicum">V.</tp:taxon-name-part> <tp:taxon-name-part taxon-name-part-type="species" reg="glaucum">glaucum</tp:taxon-name-part></tp:taxon-name></italic><bold>G, H</bold><italic><tp:taxon-name><tp:taxon-name-part taxon-name-part-type="genus" reg="Vincetoxicum">V.</tp:taxon-name-part> <tp:taxon-name-part taxon-name-part-type="species" reg="kenouriense">kenouriense</tp:taxon-name-part></tp:taxon-name></italic><bold>I, J</bold><italic><tp:taxon-name><tp:taxon-name-part taxon-name-part-type="genus" reg="Vincetoxicum">V.</tp:taxon-name-part> <tp:taxon-name-part taxon-name-part-type="species" reg="lenifolium">lenifolium</tp:taxon-name-part></tp:taxon-name></italic><bold>K, L</bold><italic><tp:taxon-name><tp:taxon-name-part taxon-name-part-type="genus" reg="Vincetoxicum">V.</tp:taxon-name-part> <tp:taxon-name-part taxon-name-part-type="species" reg="luridum">luridum</tp:taxon-name-part></tp:taxon-name></italic><bold>M</bold><italic><tp:taxon-name><tp:taxon-name-part taxon-name-part-type="genus" reg="Vincetoxicum">V.</tp:taxon-name-part> <tp:taxon-name-part taxon-name-part-type="species" reg="lenifolium">lenifolium</tp:taxon-name-part></tp:taxon-name></italic><bold>N, O</bold><italic><tp:taxon-name><tp:taxon-name-part taxon-name-part-type="genus" reg="Vincetoxicum">V.</tp:taxon-name-part> <tp:taxon-name-part taxon-name-part-type="species" reg="sakesarense">sakesarense</tp:taxon-name-part></tp:taxon-name></italic><bold>P</bold><italic><tp:taxon-name><tp:taxon-name-part taxon-name-part-type="genus" reg="Vincetoxicum">V.</tp:taxon-name-part> <tp:taxon-name-part taxon-name-part-type="species" reg="stewartianum">stewartianum</tp:taxon-name-part></tp:taxon-name></italic><bold>Q, R</bold><italic><tp:taxon-name><tp:taxon-name-part taxon-name-part-type="genus" reg="Vincetoxicum">V.</tp:taxon-name-part> <tp:taxon-name-part taxon-name-part-type="species" reg="stocksii">stocksii</tp:taxon-name-part></tp:taxon-name></italic><bold>S, T</bold><italic><tp:taxon-name><tp:taxon-name-part taxon-name-part-type="genus" reg="Vincetoxicum">V.</tp:taxon-name-part> <tp:taxon-name-part taxon-name-part-type="species" reg="subcanescens">subcanescens</tp:taxon-name-part></tp:taxon-name></italic>.</p></caption><graphic xmlns:xlink="http://www.w3.org/1999/xlink" xlink:href="phytokeys-179-035-g004.jpg" position="float" orientation="portrait" xlink:type="simple" id="oo_556584.jpg"><uri content-type="original_file" xlink:type="simple">https://binary.pensoft.net/fig/556584</uri></graphic></fig><fig id="F10" position="float" orientation="portrait"><object-id xmlns:xlink="http://www.w3.org/1999/xlink" content-type="doi" xlink:type="simple">10.3897/phytokeys.179.62514.figure10</object-id><object-id xmlns:xlink="http://www.w3.org/1999/xlink" content-type="arpha" xlink:type="simple">B98E8F48-E4F9-52F6-99CC-3329760496D3</object-id><label>Figure 10.</label><caption><p>Field photographs of <italic><tp:taxon-name><tp:taxon-name-part taxon-name-part-type="genus" reg="Vincetoxicum">Vincetoxicum</tp:taxon-name-part> <tp:taxon-name-part taxon-name-part-type="species" reg="kenouriense">kenouriense</tp:taxon-name-part></tp:taxon-name></italic><bold>A</bold> habit <bold>B, C</bold> flowers <bold>D</bold> follicles. Photos by Zahid Ullah and S.A. Shah.</p></caption><graphic xmlns:xlink="http://www.w3.org/1999/xlink" xlink:href="phytokeys-179-035-g010.jpg" position="float" orientation="portrait" xlink:type="simple" id="oo_556590.jpg"><uri content-type="original_file" xlink:type="simple">https://binary.pensoft.net/fig/556590</uri></graphic></fig><fig id="F11" position="float" orientation="portrait"><object-id xmlns:xlink="http://www.w3.org/1999/xlink" content-type="doi" xlink:type="simple">10.3897/phytokeys.179.62514.figure11</object-id><object-id xmlns:xlink="http://www.w3.org/1999/xlink" content-type="arpha" xlink:type="simple">E53EDC27-EC6B-5390-B91E-5AAF042B2525</object-id><label>Figure 11.</label><caption><p><italic><tp:taxon-name><tp:taxon-name-part taxon-name-part-type="genus" reg="Vincetoxicum">Vincetoxicum</tp:taxon-name-part> <tp:taxon-name-part taxon-name-part-type="species" reg="kenouriense">kenouriense</tp:taxon-name-part></tp:taxon-name></italic> illustrated by S.A. Shah and S.U. Nisa from <italic>S.A. Shah &amp; L. Ahmad SAS-37</italic> (RAW!) <bold>A</bold> flowering plant <bold>B</bold> corolla lobes <bold>C</bold> corona (black) <bold>D</bold> follicle.</p></caption><graphic xmlns:xlink="http://www.w3.org/1999/xlink" xlink:href="phytokeys-179-035-g011.jpg" position="float" orientation="portrait" xlink:type="simple" id="oo_556591.jpg"><uri content-type="original_file" xlink:type="simple">https://binary.pensoft.net/fig/556591</uri></graphic></fig><fig id="F12" position="float" orientation="portrait"><object-id xmlns:xlink="http://www.w3.org/1999/xlink" content-type="doi" xlink:type="simple">10.3897/phytokeys.179.62514.figure12</object-id><object-id xmlns:xlink="http://www.w3.org/1999/xlink" content-type="arpha" xlink:type="simple">F281FCB3-5115-5245-885A-8A730D6CDA95</object-id><label>Figure 12.</label><caption><p>Geographic distribution of <italic><tp:taxon-name><tp:taxon-name-part taxon-name-part-type="genus" reg="Vincetoxicum">Vincetoxicum</tp:taxon-name-part> <tp:taxon-name-part taxon-name-part-type="species" reg="kenouriense">kenouriense</tp:taxon-name-part></tp:taxon-name></italic>.</p></caption><graphic xmlns:xlink="http://www.w3.org/1999/xlink" xlink:href="phytokeys-179-035-g012.jpg" position="float" orientation="portrait" xlink:type="simple" id="oo_556592.jpg"><uri content-type="original_file" xlink:type="simple">https://binary.pensoft.net/fig/556592</uri></graphic></fig><table-wrap id="T1" position="float" orientation="portrait"><label>Table 1.</label><caption><p>Provisional conservation assessment and areas of endemism of southern Asian <italic><tp:taxon-name><tp:taxon-name-part taxon-name-part-type="genus" reg="Vincetoxicum">Vincetoxicum</tp:taxon-name-part></tp:taxon-name></italic>.</p></caption><table id="TID0E1PAI" rules="all"><tbody><tr><th rowspan="1" colspan="1">Species</th><th rowspan="1" colspan="1"><abbrev xmlns:xlink="http://www.w3.org/1999/xlink" xlink:title="Area of Occupancy" id="ABBRID0EQWAE" xlink:type="simple">AOO</abbrev> (km<sup>2</sup>)</th><th rowspan="1" colspan="1"><abbrev xmlns:xlink="http://www.w3.org/1999/xlink" xlink:title="Extent of Occurrence" id="ABBRID0E1WAE" xlink:type="simple">EOO</abbrev> (km<sup>2</sup>)</th><th rowspan="1" colspan="1">Provisional conservation assessment (IUCN 2017)</th><th rowspan="1" colspan="1">Endemic to</th></tr><tr><td rowspan="1" colspan="1">
                <italic><tp:taxon-name><tp:taxon-name-part taxon-name-part-type="genus" reg="Vincetoxicum">Vincetoxicum</tp:taxon-name-part> <tp:taxon-name-part taxon-name-part-type="species" reg="arnottianum">arnottianum</tp:taxon-name-part></tp:taxon-name></italic>
              </td><td rowspan="1" colspan="1">88</td><td rowspan="1" colspan="1">30,680</td><td rowspan="1" colspan="1">NT</td><td rowspan="1" colspan="1">Pakistan, India</td></tr><tr><td rowspan="1" colspan="1">
                <italic><tp:taxon-name><tp:taxon-name-part taxon-name-part-type="genus" reg="Vincetoxicum">V.</tp:taxon-name-part> <tp:taxon-name-part taxon-name-part-type="species" reg="cabulicum">cabulicum</tp:taxon-name-part></tp:taxon-name></italic>
              </td><td rowspan="1" colspan="1">20</td><td rowspan="1" colspan="1">11,583</td><td rowspan="1" colspan="1">VU</td><td rowspan="1" colspan="1">Afghanistan</td></tr><tr><td rowspan="1" colspan="1">
                <italic><tp:taxon-name><tp:taxon-name-part taxon-name-part-type="genus" reg="Vincetoxicum">V.</tp:taxon-name-part> <tp:taxon-name-part taxon-name-part-type="species" reg="cardiostephanum">cardiostephanum</tp:taxon-name-part></tp:taxon-name></italic>
              </td><td rowspan="1" colspan="1">12</td><td rowspan="1" colspan="1">53</td><td rowspan="1" colspan="1">CR</td><td rowspan="1" colspan="1">Afghanistan, Pakistan</td></tr><tr><td rowspan="1" colspan="1">
                <italic><tp:taxon-name><tp:taxon-name-part taxon-name-part-type="genus" reg="Vincetoxicum">V.</tp:taxon-name-part> <tp:taxon-name-part taxon-name-part-type="species" reg="glaucum">glaucum</tp:taxon-name-part></tp:taxon-name></italic>
              </td><td rowspan="1" colspan="1">20</td><td rowspan="1" colspan="1">16,215</td><td rowspan="1" colspan="1">DD</td><td rowspan="1" colspan="1">India, Nepal</td></tr><tr><td rowspan="1" colspan="1">
                <italic><tp:taxon-name><tp:taxon-name-part taxon-name-part-type="genus" reg="Vincetoxicum">V.</tp:taxon-name-part> <tp:taxon-name-part taxon-name-part-type="species" reg="kenouriense">kenouriense</tp:taxon-name-part></tp:taxon-name></italic>
              </td><td rowspan="1" colspan="1">116</td><td rowspan="1" colspan="1">263,512</td><td rowspan="1" colspan="1">LC</td><td rowspan="1" colspan="1">Pakistan, India, Nepal, Bhutan</td></tr><tr><td rowspan="1" colspan="1">
                <italic><tp:taxon-name><tp:taxon-name-part taxon-name-part-type="genus" reg="Vincetoxicum">V.</tp:taxon-name-part> <tp:taxon-name-part taxon-name-part-type="species" reg="lenifolium">lenifolium</tp:taxon-name-part></tp:taxon-name></italic>
              </td><td rowspan="1" colspan="1">16</td><td rowspan="1" colspan="1">836</td><td rowspan="1" colspan="1">EN</td><td rowspan="1" colspan="1">Pakistan</td></tr><tr><td rowspan="1" colspan="1">
                <italic><tp:taxon-name><tp:taxon-name-part taxon-name-part-type="genus" reg="Vincetoxicum">V.</tp:taxon-name-part> <tp:taxon-name-part taxon-name-part-type="species" reg="luridum">luridum</tp:taxon-name-part></tp:taxon-name></italic>
              </td><td rowspan="1" colspan="1">52</td><td rowspan="1" colspan="1">28,013</td><td rowspan="1" colspan="1">NT</td><td rowspan="1" colspan="1">Pakistan</td></tr><tr><td rowspan="1" colspan="1">
                <italic><tp:taxon-name><tp:taxon-name-part taxon-name-part-type="genus" reg="Vincetoxicum">V.</tp:taxon-name-part> <tp:taxon-name-part taxon-name-part-type="species" reg="sakesarense">sakesarense</tp:taxon-name-part></tp:taxon-name></italic>
              </td><td rowspan="1" colspan="1">8</td><td rowspan="1" colspan="1">–</td><td rowspan="1" colspan="1">CR</td><td rowspan="1" colspan="1">Pakistan</td></tr><tr><td rowspan="1" colspan="1">
                <italic><tp:taxon-name><tp:taxon-name-part taxon-name-part-type="genus" reg="Vincetoxicum">V.</tp:taxon-name-part> <tp:taxon-name-part taxon-name-part-type="species" reg="stewartianum">stewartianum</tp:taxon-name-part></tp:taxon-name></italic>
              </td><td rowspan="1" colspan="1">4</td><td rowspan="1" colspan="1">–</td><td rowspan="1" colspan="1">DD</td><td rowspan="1" colspan="1">India</td></tr><tr><td rowspan="1" colspan="1">
                <italic><tp:taxon-name><tp:taxon-name-part taxon-name-part-type="genus" reg="Vincetoxicum">V.</tp:taxon-name-part> <tp:taxon-name-part taxon-name-part-type="species" reg="stocksii">stocksii</tp:taxon-name-part></tp:taxon-name></italic>
              </td><td rowspan="1" colspan="1">36</td><td rowspan="1" colspan="1">6,123</td><td rowspan="1" colspan="1">VU</td><td rowspan="1" colspan="1">Pakistan</td></tr><tr><td rowspan="1" colspan="1">
                <italic><tp:taxon-name><tp:taxon-name-part taxon-name-part-type="genus" reg="Vincetoxicum">V.</tp:taxon-name-part> <tp:taxon-name-part taxon-name-part-type="species" reg="subcanescens">subcanescens</tp:taxon-name-part></tp:taxon-name></italic>
              </td><td rowspan="1" colspan="1">76</td><td rowspan="1" colspan="1">67,173</td><td rowspan="1" colspan="1">LC</td><td rowspan="1" colspan="1">Pakistan, India, Tibet (China)</td></tr></tbody></table></table-wrap></tp:treatment-sec><ref-list><ref id="B29"><mixed-citation xmlns:xlink="http://www.w3.org/1999/xlink" xlink:type="simple"><person-group><name name-style="western"><surname>Wight</surname><given-names>R</given-names></name></person-group> (<year>1834</year>) <source>Contributions to the Botany of India.</source><publisher-name>Parbury</publisher-name>, <publisher-loc>Allen &amp; Company, London</publisher-loc>, <size units="page">136 pp</size>.</mixed-citation></ref><ref id="B10"><mixed-citation xmlns:xlink="http://www.w3.org/1999/xlink" xlink:type="simple"><person-group><name name-style="western"><surname>Hooker</surname><given-names>JD</given-names></name></person-group> (<year>1883</year>) The Flora of British India (Vol. 4). Reeve L. &amp; Co. Ltd. 4, 780 pp.</mixed-citation></ref><ref id="B27"><mixed-citation xmlns:xlink="http://www.w3.org/1999/xlink" xlink:type="simple"><person-group><name name-style="western"><surname>Stewart</surname><given-names>RR</given-names></name><name name-style="western"><surname>Nasir</surname><given-names>E</given-names></name><name name-style="western"><surname>Ali</surname><given-names>SI</given-names></name></person-group> (<year>1972</year>) <source>Flora of West Pakistan: An Annoted Catalogue of the Vascular Plants of West Pakistan and Kashmir.</source><publisher-name>Fakhri Printing Press</publisher-name>, <publisher-loc>Karachi</publisher-loc>, <size units="page">1028 pp</size>.</mixed-citation></ref><ref id="B2"><mixed-citation xmlns:xlink="http://www.w3.org/1999/xlink" xlink:type="simple"><person-group><name name-style="western"><surname>Ali</surname><given-names>SI</given-names></name><name name-style="western"><surname>Khatoon</surname><given-names>S</given-names></name></person-group> (<year>1982</year>) <article-title>Genus <italic><tp:taxon-name><tp:taxon-name-part taxon-name-part-type="genus">Vincetoxicum</tp:taxon-name-part></tp:taxon-name></italic> von Wolf (<tp:taxon-name><tp:taxon-name-part taxon-name-part-type="family">Asclepiadaceae</tp:taxon-name-part></tp:taxon-name>) in Pakistan.</article-title><source>Pakistan Journal of Botany</source><volume>14</volume>(<issue>1</issue>): <fpage>61</fpage>–<lpage>68</lpage>.</mixed-citation></ref></ref-list></tp:taxon-treatment>
