# Supplementary material for: Taxonomy of Vincetoxicum s.str. (Asclepiadoideae, Apocynaceae) from southern Asia including three new species and resurrected names
Source: PhytoKeys. 2021 Jun 17;179:35–73. doi: 10.3897/phytokeys.179.62514 (PMC8225607; doi:10.3897/phytokeys.179.62514)
Supplement: XML Treatment for Vincetoxicum lenifolium [file phytokeys.179.62514-treatment6.xml]

<!DOCTYPE tp:taxon-treatment
  PUBLIC "-//TaxonX//DTD Taxonomic Treatment Publishing DTD v0 20100105//EN" "tax-treatment-NSO.dtd">
<tp:taxon-treatment xmlns:tp="http://www.plazi.org/taxpub"><tp:treatment-meta><kwd-group><label>Taxon classification</label><kwd><named-content xmlns:xlink="http://www.w3.org/1999/xlink" content-type="kingdom">Plantae</named-content></kwd><kwd><named-content xmlns:xlink="http://www.w3.org/1999/xlink" content-type="order">Gentianales</named-content></kwd><kwd><named-content xmlns:xlink="http://www.w3.org/1999/xlink" content-type="family">Apocynaceae</named-content></kwd></kwd-group><mixed-citation publication-type="journal"><person-group><name><surname>Shah</surname><given-names>Sayed Afzal</given-names></name><name><surname>Sultan</surname><given-names>Amir</given-names></name><name><surname>Wen</surname><given-names>Jun</given-names></name><name><surname>Ullah</surname><given-names>Zahid</given-names></name><name><surname>Nisa</surname><given-names>Surat Un</given-names></name><name><surname>Ren</surname><given-names>Zhumei</given-names></name><name><surname>Alam</surname><given-names>Muhammad Maqsood</given-names></name><name><surname>Iqbal</surname><given-names>Javed</given-names></name><name><surname>Mumtaz</surname><given-names>Abdul Samad</given-names></name></person-group><article-title>Taxonomy of <italic><tp:taxon-name><tp:taxon-name-part taxon-name-part-type="genus" reg="Vincetoxicum">Vincetoxicum</tp:taxon-name-part></tp:taxon-name></italic> s.str. (<tp:taxon-name><tp:taxon-name-part taxon-name-part-type="subfamily">Asclepiadoideae</tp:taxon-name-part></tp:taxon-name>, <tp:taxon-name><tp:taxon-name-part taxon-name-part-type="family">Apocynaceae</tp:taxon-name-part></tp:taxon-name>) from southern Asia including three new species and resurrected names</article-title><source>PhytoKeys</source><day>17</day><month>6</month><year>2021</year><volume>179</volume><fpage>35</fpage><lpage>73</lpage><pub-id pub-id-type="doi">10.3897/phytokeys.179.62514</pub-id></mixed-citation></tp:treatment-meta><tp:nomenclature><label>6.</label><tp:taxon-name><object-id xmlns:xlink="http://www.w3.org/1999/xlink" content-type="arpha" xlink:type="simple">09F3BB25-ACED-50AC-9089-8EC921730350</object-id>
              <tp:taxon-name-part taxon-name-part-type="genus" reg="Vincetoxicum">Vincetoxicum</tp:taxon-name-part>
              <tp:taxon-name-part taxon-name-part-type="species" reg="lenifolium">lenifolium</tp:taxon-name-part>
              <object-id xmlns:xlink="http://www.w3.org/1999/xlink" content-type="ipni" xlink:type="simple">urn:lsid:ipni.org:names:77217788-1</object-id>
            </tp:taxon-name><tp:taxon-authority>S.A. Shah</tp:taxon-authority><tp:taxon-status xmlns:xlink="http://www.w3.org/1999/xlink" xlink:type="simple">sp. nov.</tp:taxon-status><xref ref-type="fig" rid="F2">Figs 2Q, R, U, V</xref><xref ref-type="fig" rid="F3">, 3F</xref><xref ref-type="fig" rid="F4">, 4I, J, M</xref><xref ref-type="fig" rid="F6">, 6</xref><xref ref-type="fig" rid="F13">, 13</xref></tp:nomenclature><tp:treatment-sec sec-type="diagnosis" id="SECID0ELRBI"><title>Diagnosis.</title><p>Differing from <italic><tp:taxon-name><tp:taxon-name-part taxon-name-part-type="genus" reg="Vincetoxicum">V.</tp:taxon-name-part> <tp:taxon-name-part taxon-name-part-type="species" reg="stocksii">stocksii</tp:taxon-name-part></tp:taxon-name></italic> by having broader (2.5–4.7 × 1–4.5 cm), ovate leaves with lamina glabrous to inconspicuously puberulent, green flowers, internally glabrous corolla lobes, and small, ca. 0.7 mm long, usually rhomboid corona lobes. In <italic><tp:taxon-name><tp:taxon-name-part taxon-name-part-type="genus" reg="Vincetoxicum">V.</tp:taxon-name-part> <tp:taxon-name-part taxon-name-part-type="species" reg="stocksii">stocksii</tp:taxon-name-part></tp:taxon-name></italic>, leaves are narrowly ovate to narrowly or broadly lanceolate, rarely elliptic-ovate (3–6 × 1–2 cm) with lamina sparsely pubescent on both sides, flowers bicolored, corolla lobes pilose within, and corona lobes subulate and longer than the gynostegium (ca. 1 mm long).</p><fig id="F6" position="float" orientation="portrait"><object-id xmlns:xlink="http://www.w3.org/1999/xlink" content-type="doi" xlink:type="simple">10.3897/phytokeys.179.62514.figure6</object-id><object-id xmlns:xlink="http://www.w3.org/1999/xlink" content-type="arpha" xlink:type="simple">DBE85A1E-19AE-5322-8AFE-55AFAE881950</object-id><label>Figure 6.</label><caption><p>Geographic distribution of southern Asian <italic><tp:taxon-name><tp:taxon-name-part taxon-name-part-type="genus" reg="Vincetoxicum">Vincetoxicum</tp:taxon-name-part></tp:taxon-name></italic>. The colour of the symbols corresponds to the colour of the corolla.</p></caption><graphic xmlns:xlink="http://www.w3.org/1999/xlink" xlink:href="phytokeys-179-035-g006.jpg" position="float" orientation="portrait" xlink:type="simple" id="oo_556586.jpg"><uri content-type="original_file" xlink:type="simple">https://binary.pensoft.net/fig/556586</uri></graphic></fig><fig id="F7" position="float" orientation="portrait"><object-id xmlns:xlink="http://www.w3.org/1999/xlink" content-type="doi" xlink:type="simple">10.3897/phytokeys.179.62514.figure7</object-id><object-id xmlns:xlink="http://www.w3.org/1999/xlink" content-type="arpha" xlink:type="simple">BEA84747-1C57-568A-BF82-A6D4FCBD43F5</object-id><label>Figure 7.</label><caption><p>Geographic distribution of <italic><tp:taxon-name><tp:taxon-name-part taxon-name-part-type="genus" reg="Vincetoxicum">Vincetoxicum</tp:taxon-name-part> <tp:taxon-name-part taxon-name-part-type="species" reg="cabulicum">cabulicum</tp:taxon-name-part></tp:taxon-name></italic>, <italic><tp:taxon-name><tp:taxon-name-part taxon-name-part-type="genus" reg="Vincetoxicum">V.</tp:taxon-name-part> <tp:taxon-name-part taxon-name-part-type="species" reg="glaucum">glaucum</tp:taxon-name-part></tp:taxon-name></italic> and <italic><tp:taxon-name><tp:taxon-name-part taxon-name-part-type="genus" reg="Vincetoxicum">V.</tp:taxon-name-part> <tp:taxon-name-part taxon-name-part-type="species" reg="subcanescens">subcanescens</tp:taxon-name-part></tp:taxon-name></italic>.</p></caption><graphic xmlns:xlink="http://www.w3.org/1999/xlink" xlink:href="phytokeys-179-035-g007.jpg" position="float" orientation="portrait" xlink:type="simple" id="oo_556587.jpg"><uri content-type="original_file" xlink:type="simple">https://binary.pensoft.net/fig/556587</uri></graphic></fig><fig id="F8" position="float" orientation="portrait"><object-id xmlns:xlink="http://www.w3.org/1999/xlink" content-type="doi" xlink:type="simple">10.3897/phytokeys.179.62514.figure8</object-id><object-id xmlns:xlink="http://www.w3.org/1999/xlink" content-type="arpha" xlink:type="simple">59E0DFC6-425A-5604-8A28-F6B7D3849B60</object-id><label>Figure 8.</label><caption><p>Field photographs of <italic><tp:taxon-name><tp:taxon-name-part taxon-name-part-type="genus" reg="Vincetoxicum">Vincetoxicum</tp:taxon-name-part> <tp:taxon-name-part taxon-name-part-type="species" reg="cardiostephanum">cardiostephanum</tp:taxon-name-part></tp:taxon-name></italic><bold>A</bold> habit <bold>B</bold> inflorescence <bold>C, D</bold> follicle. Photos by S.A. Shah.</p></caption><graphic xmlns:xlink="http://www.w3.org/1999/xlink" xlink:href="phytokeys-179-035-g008.jpg" position="float" orientation="portrait" xlink:type="simple" id="oo_556588.jpg"><uri content-type="original_file" xlink:type="simple">https://binary.pensoft.net/fig/556588</uri></graphic></fig><fig id="F9" position="float" orientation="portrait"><object-id xmlns:xlink="http://www.w3.org/1999/xlink" content-type="doi" xlink:type="simple">10.3897/phytokeys.179.62514.figure9</object-id><object-id xmlns:xlink="http://www.w3.org/1999/xlink" content-type="arpha" xlink:type="simple">38AF0859-3FA9-5D64-AC5D-4C9875398FDA</object-id><label>Figure 9.</label><caption><p><italic><tp:taxon-name><tp:taxon-name-part taxon-name-part-type="genus" reg="Vincetoxicum">Vincetoxicum</tp:taxon-name-part> <tp:taxon-name-part taxon-name-part-type="species" reg="cardiostephanum">cardiostephanum</tp:taxon-name-part></tp:taxon-name></italic> illustrated by S.A. Shah &amp; S.U. Nisa from <italic>S.A. Shah, W. Hussain, Murtaza &amp; M. Ullah SAS-40</italic> (RAW!) <bold>A</bold> flowering plant <bold>B</bold> flower in natural orientation <bold>C</bold> corolla lobes <bold>D</bold> corona (black) <bold>E</bold> follicle.</p></caption><graphic xmlns:xlink="http://www.w3.org/1999/xlink" xlink:href="phytokeys-179-035-g009.jpg" position="float" orientation="portrait" xlink:type="simple" id="oo_556589.jpg"><uri content-type="original_file" xlink:type="simple">https://binary.pensoft.net/fig/556589</uri></graphic></fig></tp:treatment-sec><tp:treatment-sec sec-type="material" id="SECID0ELWBI"><title>Type.</title><p>Pakistan. Razmak [North Waziristan], 193[0s], <italic>N. Ali 1035</italic> (<bold><italic>Holotype</italic></bold>: RAW).</p><p>Undershrubs, ca. 50 cm tall. Stem striate, pubescent along one or two lines, rarely all around, internodes 2–7 cm long. Leaves opposite; petioles 4–15 mm long, pubescent all around or only along the adaxial channel; lamina discolorous, sometimes seemingly unifacial, lanceolate-ovate to ovate, 2.5–4.7 × 1–4.5 cm, spreading, sometimes pendent; apex acute to narrowly acute to shortly acuminate; base round or sub-cordate; veins prominent on both surfaces, secondary veins 8–10 (–14) on each side of midvein, both adaxial and abaxial surfaces mostly glabrous to inconspicuously puberulent, adaxial veins densely pubescent, abaxial veins and lamina margins glabrescent. Inflorescences long-pedunculate in the lower nodes to sessile in the upper nodes; peduncles up to 2.5 cm long, puberulent all around or along 1–2 lines; bracts linear, 2 mm long. Flowers green, ca. 3 × 2 mm; pedicels 2–5 mm long; sepals tapering to acute or narrowly acute apices, ca. 1.5 mm long, margins ciliate, abaxial surface sometimes pubescent, calycine colleters 10 per flower; corolla tube ca. 1 mm long, lobes oblong-ovate with obtuse or emarginate apex, 1.5–2.5 × 1–1.3 mm, glabrous within; corona lobes rhomboid, sometimes variable shapes found: conical-rhomboid, deltoid-rhomboid, rarely elongated, almost equal in length and width, 0.4–0.7 × 0.4–0.8 mm, reaching the base of the staminal appendages, erect to slightly divergent; staminal appendages obtuse. Follicles fusiform, 5–8 × 0.4–0.7 cm, apex acuminate, surface glabrous to glabrescent, striate. Seeds light brown, ca. 4 × 2.2 mm, wings less than 1 mm broad; coma up to 2 cm long.</p></tp:treatment-sec><tp:treatment-sec sec-type="distribution" id="SECID0EXWBI"><title>Distribution and habitat.</title><p>Endemic to Khyber Pakhtunkhwa province of Pakistan. So far, it has been recorded from North &amp; South Waziristan and Kohat districts. The elevation ranges from 1500 to 2000 m. Its habitat is open rocky slopes consisting of small stones and gravel and stream beds.</p></tp:treatment-sec><tp:treatment-sec sec-type="etymology" id="SECID0E3WBI"><title>Etymology.</title><p>The name is based on smooth, mostly glabrous, leaves of the species.</p></tp:treatment-sec><tp:treatment-sec sec-type="phenology" id="SECID0EBXBI"><title>Phenology.</title><p>Flowering from April to June and fruiting from July to August.</p></tp:treatment-sec><tp:treatment-sec sec-type="Provisional conservation status" id="SECID0EGXBI"><title>Provisional conservation status.</title><p>Endangered (Table <xref ref-type="table" rid="T1">1</xref>). <italic><tp:taxon-name><tp:taxon-name-part taxon-name-part-type="genus" reg="Vincetoxicum">Vincetoxicum</tp:taxon-name-part> <tp:taxon-name-part taxon-name-part-type="species" reg="lenifolium">lenifolium</tp:taxon-name-part></tp:taxon-name></italic> is endemic to a small range comprising three districts of Khyber Pakhtunkhwa province, Pakistan. In 2016, we collected fresh specimens and observed its population structure in Razmak (North Waziristan). The population was clumped with less than 20 individuals. Anthropogenic activities like land degradation, settlements, roads etc. are deemed major threats to its existence.</p></tp:treatment-sec><tp:treatment-sec sec-type="notes" id="SECID0E2XBI"><title>Notes.</title><p>From the general appearance, <italic><tp:taxon-name><tp:taxon-name-part taxon-name-part-type="genus" reg="Vincetoxicum">V.</tp:taxon-name-part> <tp:taxon-name-part taxon-name-part-type="species" reg="lenifolium">lenifolium</tp:taxon-name-part></tp:taxon-name></italic> appears as a closely related member of the purple-flowered <italic><tp:taxon-name><tp:taxon-name-part taxon-name-part-type="genus" reg="Vincetoxicum">Vincetoxicum</tp:taxon-name-part></tp:taxon-name></italic> including <italic><tp:taxon-name><tp:taxon-name-part taxon-name-part-type="genus" reg="Vincetoxicum">V.</tp:taxon-name-part> <tp:taxon-name-part taxon-name-part-type="species" reg="arnottianum">arnottianum</tp:taxon-name-part></tp:taxon-name></italic>, <italic><tp:taxon-name><tp:taxon-name-part taxon-name-part-type="genus" reg="Vincetoxicum">V.</tp:taxon-name-part> <tp:taxon-name-part taxon-name-part-type="species" reg="luridum">luridum</tp:taxon-name-part></tp:taxon-name></italic>, <italic><tp:taxon-name><tp:taxon-name-part taxon-name-part-type="genus" reg="Vincetoxicum">V.</tp:taxon-name-part> <tp:taxon-name-part taxon-name-part-type="species" reg="sakesarense">sakesarense</tp:taxon-name-part></tp:taxon-name></italic> and <italic><tp:taxon-name><tp:taxon-name-part taxon-name-part-type="genus" reg="Vincetoxicum">V.</tp:taxon-name-part> <tp:taxon-name-part taxon-name-part-type="species" reg="stocksii">stocksii</tp:taxon-name-part></tp:taxon-name></italic>. The paratypic specimens of this species were hitherto misidentified as <italic><tp:taxon-name><tp:taxon-name-part taxon-name-part-type="genus" reg="Vincetoxicum">V.</tp:taxon-name-part> <tp:taxon-name-part taxon-name-part-type="species" reg="arnottianum">arnottianum</tp:taxon-name-part></tp:taxon-name></italic> or <italic><tp:taxon-name><tp:taxon-name-part taxon-name-part-type="genus" reg="Vincetoxicum">V.</tp:taxon-name-part> <tp:taxon-name-part taxon-name-part-type="species" reg="hirundinaria">hirundinaria</tp:taxon-name-part></tp:taxon-name></italic>. However, the new species is easily distinguished by ovate leaves, green flowers and glabrous corolla from <italic><tp:taxon-name><tp:taxon-name-part taxon-name-part-type="genus" reg="Vincetoxicum">V.</tp:taxon-name-part> <tp:taxon-name-part taxon-name-part-type="species" reg="arnottianum">arnottianum</tp:taxon-name-part></tp:taxon-name></italic> and by inconspicuous veins, denser inflorescences and small rhomboid corona from <italic><tp:taxon-name><tp:taxon-name-part taxon-name-part-type="genus" reg="Vincetoxicum">V.</tp:taxon-name-part> <tp:taxon-name-part taxon-name-part-type="species" reg="hirundinaria">hirundinaria</tp:taxon-name-part></tp:taxon-name></italic>. RAW houses a variable specimen, N. Ali 1029, which is silvery in appearance, with sessile inflorescences and corona lobes somewhat deltoid (Fig. <xref ref-type="fig" rid="F3">3H</xref>). These characters and the associated geographic information do not support the recognition of the specimen as a separate taxon. The specimen is cited as <italic><tp:taxon-name><tp:taxon-name-part taxon-name-part-type="genus" reg="Vincetoxicum">V.</tp:taxon-name-part> <tp:taxon-name-part taxon-name-part-type="species" reg="lenifolium">lenifolium</tp:taxon-name-part></tp:taxon-name></italic> in this treatment. Long-pedunculate inflorescences are most commonly found in <italic><tp:taxon-name><tp:taxon-name-part taxon-name-part-type="genus" reg="Vincetoxicum">V.</tp:taxon-name-part> <tp:taxon-name-part taxon-name-part-type="species" reg="lenifolium">lenifolium</tp:taxon-name-part></tp:taxon-name></italic> and rarely in <italic><tp:taxon-name><tp:taxon-name-part taxon-name-part-type="genus" reg="Vincetoxicum">V.</tp:taxon-name-part> <tp:taxon-name-part taxon-name-part-type="species" reg="stocksii">stocksii</tp:taxon-name-part></tp:taxon-name></italic>. Short-pedunculate along with sessile inflorescences are found in <italic><tp:taxon-name><tp:taxon-name-part taxon-name-part-type="genus" reg="Vincetoxicum">V.</tp:taxon-name-part> <tp:taxon-name-part taxon-name-part-type="species" reg="arnottianum">arnottianum</tp:taxon-name-part></tp:taxon-name></italic>, <italic><tp:taxon-name><tp:taxon-name-part taxon-name-part-type="genus" reg="Vincetoxicum">V.</tp:taxon-name-part> <tp:taxon-name-part taxon-name-part-type="species" reg="cabulicum">cabulicum</tp:taxon-name-part></tp:taxon-name></italic>, <italic><tp:taxon-name><tp:taxon-name-part taxon-name-part-type="genus" reg="Vincetoxicum">V.</tp:taxon-name-part> <tp:taxon-name-part taxon-name-part-type="species" reg="cardiostephanum">cardiostephanum</tp:taxon-name-part></tp:taxon-name></italic>, rarely in <italic><tp:taxon-name><tp:taxon-name-part taxon-name-part-type="genus" reg="Vincetoxicum">V.</tp:taxon-name-part> <tp:taxon-name-part taxon-name-part-type="species" reg="kenouriense">kenouriense</tp:taxon-name-part></tp:taxon-name></italic> and <italic><tp:taxon-name><tp:taxon-name-part taxon-name-part-type="genus" reg="Vincetoxicum">V.</tp:taxon-name-part> <tp:taxon-name-part taxon-name-part-type="species" reg="sakesarense">sakesarense</tp:taxon-name-part></tp:taxon-name></italic>, <italic><tp:taxon-name><tp:taxon-name-part taxon-name-part-type="genus" reg="Vincetoxicum">V.</tp:taxon-name-part> <tp:taxon-name-part taxon-name-part-type="species" reg="luridum">luridum</tp:taxon-name-part></tp:taxon-name></italic>, <italic><tp:taxon-name><tp:taxon-name-part taxon-name-part-type="genus" reg="Vincetoxicum">V.</tp:taxon-name-part> <tp:taxon-name-part taxon-name-part-type="species" reg="stocksii">stocksii</tp:taxon-name-part></tp:taxon-name></italic>, and <italic><tp:taxon-name><tp:taxon-name-part taxon-name-part-type="genus" reg="Vincetoxicum">V.</tp:taxon-name-part> <tp:taxon-name-part taxon-name-part-type="species" reg="subcanescens">subcanescens</tp:taxon-name-part></tp:taxon-name></italic>. Sessile inflorescences are found in <italic><tp:taxon-name><tp:taxon-name-part taxon-name-part-type="genus" reg="Vincetoxicum">V.</tp:taxon-name-part> <tp:taxon-name-part taxon-name-part-type="species" reg="glaucum">glaucum</tp:taxon-name-part></tp:taxon-name></italic> and <italic><tp:taxon-name><tp:taxon-name-part taxon-name-part-type="genus" reg="Vincetoxicum">V.</tp:taxon-name-part> <tp:taxon-name-part taxon-name-part-type="species" reg="stewartianum">stewartianum</tp:taxon-name-part></tp:taxon-name></italic>.</p></tp:treatment-sec><tp:treatment-sec sec-type="material" id="SECID0E56BI"><title>Specimens examined.</title><p><bold>Pakistan. Khyber Pakhtunkhwa</bold>: Kaniguram [South Waziristan], 13 May 1895, <italic>J.F. Duthie 15766</italic> (RAW); Paryat (N. Waziristan), ±5000 ft., 01 June 1979, <italic>M. Zubair &amp; S. Khan 114964 &amp; 114967</italic> (ISL); Enger (North Waziristan), 21 June 1977, <italic>H. Ullah &amp; Ayaz 56417 &amp; 56418</italic> (ISL); North Waziristan: Razmak, sandy slope on roadside near Razmak bazaar, 7545 ft., 08 September 2016, <italic>S.A. Shah SAS-44</italic> (RAW US); Razmak, 29 May 1979, <italic>M. Zubair &amp; Dilawar 112288</italic> (ISL); Razmak, ±6500 ft., 29 May 1979, <italic>M. Zubair &amp; S. Khan 112298</italic> (ISL); Razmak [North Waziristan], 193[0s], <italic>N. Ali 1029</italic> (RAW!); Togh Sarai, Kohat [KPK], 31 March 1979, <italic>M. Zubair &amp; S. Khan 113954</italic> (ISL).</p></tp:treatment-sec><tp:treatment-sec><!--Section generated to contain objects referenced in tp:taxon-treatment.--><fig id="F2" position="float" orientation="portrait"><object-id xmlns:xlink="http://www.w3.org/1999/xlink" content-type="doi" xlink:type="simple">10.3897/phytokeys.179.62514.figure2</object-id><object-id xmlns:xlink="http://www.w3.org/1999/xlink" content-type="arpha" xlink:type="simple">6761431A-B5C8-5D36-85CD-CD0E14C18E57</object-id><label>Figure 2.</label><caption><p>Outlines of leaves of southern Asian <italic><tp:taxon-name><tp:taxon-name-part taxon-name-part-type="genus" reg="Vincetoxicum">Vincetoxicum</tp:taxon-name-part></tp:taxon-name></italic>. All illustrated specimens are housed at RAW. The first image in each pair corresponds to the adaxial surface and the second to the abaxial surface. All leaves have been taken from the middle of the stem <bold>A, B</bold><tp:taxon-name><tp:taxon-name-part taxon-name-part-type="genus" reg="Vincetoxicum">Vincetoxicum</tp:taxon-name-part> <tp:taxon-name-part taxon-name-part-type="uncertainty-rank">sp. aff.</tp:taxon-name-part> <tp:taxon-name-part taxon-name-part-type="species" reg="arnottianum">arnottianum</tp:taxon-name-part></tp:taxon-name> from <italic>S.A. Shah SAS-9</italic><bold>C, D</bold><tp:taxon-name><tp:taxon-name-part taxon-name-part-type="genus" reg="Vincetoxicum">Vincetoxicum</tp:taxon-name-part> <tp:taxon-name-part taxon-name-part-type="uncertainty-rank">sp. aff.</tp:taxon-name-part> <tp:taxon-name-part taxon-name-part-type="species" reg="arnottianum">arnottianum</tp:taxon-name-part></tp:taxon-name> from <italic>S.A. Shah SAS-46</italic><bold>E, F</bold><tp:taxon-name><tp:taxon-name-part taxon-name-part-type="genus" reg="Vincetoxicum">Vincetoxicum</tp:taxon-name-part> <tp:taxon-name-part taxon-name-part-type="uncertainty-rank">sp. aff.</tp:taxon-name-part> <tp:taxon-name-part taxon-name-part-type="species" reg="arnottianum">arnottianum</tp:taxon-name-part></tp:taxon-name> from <italic>R. Khan SAS-41</italic><bold>G, H</bold><italic><tp:taxon-name><tp:taxon-name-part taxon-name-part-type="genus" reg="Vincetoxicum">V.</tp:taxon-name-part> <tp:taxon-name-part taxon-name-part-type="species" reg="arnottianum">arnottianum</tp:taxon-name-part></tp:taxon-name></italic> from <italic>S.A. Shah &amp; F. Rahman SAS-3</italic><bold>I, J</bold><italic><tp:taxon-name><tp:taxon-name-part taxon-name-part-type="genus" reg="Vincetoxicum">V.</tp:taxon-name-part> <tp:taxon-name-part taxon-name-part-type="species" reg="arnottianum">arnottianum</tp:taxon-name-part></tp:taxon-name></italic> from <italic>S.A. Shah &amp; B. Ali SAS-4</italic><bold>K, L</bold><italic><tp:taxon-name><tp:taxon-name-part taxon-name-part-type="genus" reg="Vincetoxicum">V.</tp:taxon-name-part> <tp:taxon-name-part taxon-name-part-type="species" reg="cabulicum">cabulicum</tp:taxon-name-part></tp:taxon-name></italic> from <italic>D. Podlech 15814</italic><bold>M, N</bold><italic><tp:taxon-name><tp:taxon-name-part taxon-name-part-type="genus" reg="Vincetoxicum">V.</tp:taxon-name-part> <tp:taxon-name-part taxon-name-part-type="species" reg="cardiostephanum">cardiostephanum</tp:taxon-name-part></tp:taxon-name></italic> from <italic>S.A. Shah, M. Turi et al. SAS-40</italic><bold>O, P</bold><italic><tp:taxon-name><tp:taxon-name-part taxon-name-part-type="genus" reg="Vincetoxicum">V.</tp:taxon-name-part> <tp:taxon-name-part taxon-name-part-type="species" reg="kenouriense">kenouriense</tp:taxon-name-part></tp:taxon-name></italic> from <italic>S.A. Shah &amp; L. Ahmad SAS-37</italic><bold>Q, R</bold><italic><tp:taxon-name><tp:taxon-name-part taxon-name-part-type="genus" reg="Vincetoxicum">V.</tp:taxon-name-part> <tp:taxon-name-part taxon-name-part-type="species" reg="lenifolium">lenifolium</tp:taxon-name-part></tp:taxon-name></italic> from <italic>S.A. Shah SAS-44</italic><bold>S, T</bold><italic><tp:taxon-name><tp:taxon-name-part taxon-name-part-type="genus" reg="Vincetoxicum">V.</tp:taxon-name-part> <tp:taxon-name-part taxon-name-part-type="species" reg="luridum">luridum</tp:taxon-name-part></tp:taxon-name></italic> from <italic>S.A. Shah &amp; I. Ahmad SAS-23</italic><bold>U, V</bold><italic><tp:taxon-name><tp:taxon-name-part taxon-name-part-type="genus" reg="Vincetoxicum">V.</tp:taxon-name-part> <tp:taxon-name-part taxon-name-part-type="species" reg="lenifolium">lenifolium</tp:taxon-name-part></tp:taxon-name></italic> from <italic>N. Ali 1029</italic><bold>W, X</bold><italic><tp:taxon-name><tp:taxon-name-part taxon-name-part-type="genus" reg="Vincetoxicum">V.</tp:taxon-name-part> <tp:taxon-name-part taxon-name-part-type="species" reg="sakesarense">sakesarense</tp:taxon-name-part></tp:taxon-name></italic> from <italic>I. Ahmad 27821</italic><bold>Y, Z</bold><italic><tp:taxon-name><tp:taxon-name-part taxon-name-part-type="genus" reg="Vincetoxicum">V.</tp:taxon-name-part> <tp:taxon-name-part taxon-name-part-type="species" reg="stewartianum">stewartianum</tp:taxon-name-part></tp:taxon-name></italic> from <italic>R.R. Stewart 16709</italic><bold>AA, AB</bold><italic><tp:taxon-name><tp:taxon-name-part taxon-name-part-type="genus" reg="Vincetoxicum">V.</tp:taxon-name-part> <tp:taxon-name-part taxon-name-part-type="species" reg="stocksii">stocksii</tp:taxon-name-part></tp:taxon-name></italic> from <italic>B. Gul, N. Khan et al. SAS-21</italic><bold>AC, AD</bold><italic><tp:taxon-name><tp:taxon-name-part taxon-name-part-type="genus" reg="Vincetoxicum">V.</tp:taxon-name-part> <tp:taxon-name-part taxon-name-part-type="species" reg="subcanescens">subcanescens</tp:taxon-name-part></tp:taxon-name></italic> from <italic>A. Sultan, Z. Saqib et al. SAS-52</italic><bold>AE, AF</bold><italic><tp:taxon-name><tp:taxon-name-part taxon-name-part-type="genus" reg="Vincetoxicum">V.</tp:taxon-name-part> <tp:taxon-name-part taxon-name-part-type="species" reg="subcanescens">subcanescens</tp:taxon-name-part></tp:taxon-name></italic> from <italic>S.A. Shah &amp; A. Ullah SAS-8.</italic> Drawing by M. Saleem and S.A. Shah.</p></caption><graphic xmlns:xlink="http://www.w3.org/1999/xlink" xlink:href="phytokeys-179-035-g002.jpg" position="float" orientation="portrait" xlink:type="simple" id="oo_556582.jpg"><uri content-type="original_file" xlink:type="simple">https://binary.pensoft.net/fig/556582</uri></graphic></fig><fig id="F3" position="float" orientation="portrait"><object-id xmlns:xlink="http://www.w3.org/1999/xlink" content-type="doi" xlink:type="simple">10.3897/phytokeys.179.62514.figure3</object-id><object-id xmlns:xlink="http://www.w3.org/1999/xlink" content-type="arpha" xlink:type="simple">215BAA8D-6525-5533-8AAB-BB38E9DDBC30</object-id><label>Figure 3.</label><caption><p>Illustration of corona types observed in southern Asian <italic><tp:taxon-name><tp:taxon-name-part taxon-name-part-type="genus" reg="Vincetoxicum">Vincetoxicum</tp:taxon-name-part></tp:taxon-name></italic>. The dark coloured shapes show corona lobes <bold>A</bold><italic><tp:taxon-name><tp:taxon-name-part taxon-name-part-type="genus" reg="Vincetoxicum">Vincetoxicum</tp:taxon-name-part> <tp:taxon-name-part taxon-name-part-type="species" reg="arnottianum">arnottianum</tp:taxon-name-part></tp:taxon-name></italic> from <italic>S.A. Shah &amp; B. Ali SAS-4</italic> (RAW) <bold>B</bold><italic><tp:taxon-name><tp:taxon-name-part taxon-name-part-type="genus" reg="Vincetoxicum">V.</tp:taxon-name-part> <tp:taxon-name-part taxon-name-part-type="species" reg="cabulicum">cabulicum</tp:taxon-name-part></tp:taxon-name></italic> from <italic>W. Koelz 11764</italic> (US) <bold>C</bold><italic><tp:taxon-name><tp:taxon-name-part taxon-name-part-type="genus" reg="Vincetoxicum">V.</tp:taxon-name-part> <tp:taxon-name-part taxon-name-part-type="species" reg="cardiostephanum">cardiostephanum</tp:taxon-name-part></tp:taxon-name></italic> from <italic>S.A. Shah, M. Turi et al. SAS-40</italic> (RAW) <bold>D</bold><italic><tp:taxon-name><tp:taxon-name-part taxon-name-part-type="genus" reg="Vincetoxicum">V.</tp:taxon-name-part> <tp:taxon-name-part taxon-name-part-type="species" reg="glaucum">glaucum</tp:taxon-name-part></tp:taxon-name></italic> from <italic>W. Dudeeon &amp; L. A. Kenoyer 56</italic> (MO) <bold>E</bold><italic><tp:taxon-name><tp:taxon-name-part taxon-name-part-type="genus" reg="Vincetoxicum">V.</tp:taxon-name-part> <tp:taxon-name-part taxon-name-part-type="species" reg="kenouriense">kenouriense</tp:taxon-name-part></tp:taxon-name></italic> from <italic>S.A. Shah &amp; L. Ahmad SAS-37</italic> (RAW) <bold>F</bold><italic><tp:taxon-name><tp:taxon-name-part taxon-name-part-type="genus" reg="Vincetoxicum">V.</tp:taxon-name-part> <tp:taxon-name-part taxon-name-part-type="species" reg="lenifolium">lenifolium</tp:taxon-name-part></tp:taxon-name></italic> from <italic>S.A. Shah SAS-44</italic> (RAW) <bold>G</bold><italic><tp:taxon-name><tp:taxon-name-part taxon-name-part-type="genus" reg="Vincetoxicum">V.</tp:taxon-name-part> <tp:taxon-name-part taxon-name-part-type="species" reg="luridum">luridum</tp:taxon-name-part></tp:taxon-name></italic> from <italic>S.A. Shah &amp; I. Ahmad SAS-23</italic> (RAW) <bold>H</bold> A variable specimen of <italic><tp:taxon-name><tp:taxon-name-part taxon-name-part-type="genus" reg="Vincetoxicum">V.</tp:taxon-name-part> <tp:taxon-name-part taxon-name-part-type="species" reg="lenifolium">lenifolium</tp:taxon-name-part></tp:taxon-name></italic> from <italic>N. Ali 1029</italic> (RAW) <bold>I</bold><italic><tp:taxon-name><tp:taxon-name-part taxon-name-part-type="genus" reg="Vincetoxicum">V.</tp:taxon-name-part> <tp:taxon-name-part taxon-name-part-type="species" reg="sakesarense">sakesarense</tp:taxon-name-part></tp:taxon-name></italic> from <italic>I. Ahmad 27821</italic> (RAW) <bold>J</bold><italic><tp:taxon-name><tp:taxon-name-part taxon-name-part-type="genus" reg="Vincetoxicum">V.</tp:taxon-name-part> <tp:taxon-name-part taxon-name-part-type="species" reg="stewartianum">stewartianum</tp:taxon-name-part></tp:taxon-name></italic> from <italic>R.R. Stewart 16709</italic> (RAW) <bold>K</bold><italic><tp:taxon-name><tp:taxon-name-part taxon-name-part-type="genus" reg="Vincetoxicum">V.</tp:taxon-name-part> <tp:taxon-name-part taxon-name-part-type="species" reg="stocksii">stocksii</tp:taxon-name-part></tp:taxon-name> from J.F. Duthie 18918</italic> (RAW) <bold>L</bold><italic><tp:taxon-name><tp:taxon-name-part taxon-name-part-type="genus" reg="Vincetoxicum">V.</tp:taxon-name-part> <tp:taxon-name-part taxon-name-part-type="species" reg="subcanescens">subcanescens</tp:taxon-name-part></tp:taxon-name></italic> from <italic>S.A. Shah &amp; A. Ullah SAS-8</italic> (RAW). Drawing by M. Saleem and S.A. Shah.</p></caption><graphic xmlns:xlink="http://www.w3.org/1999/xlink" xlink:href="phytokeys-179-035-g003.jpg" position="float" orientation="portrait" xlink:type="simple" id="oo_556583.jpg"><uri content-type="original_file" xlink:type="simple">https://binary.pensoft.net/fig/556583</uri></graphic></fig><fig id="F4" position="float" orientation="portrait"><object-id xmlns:xlink="http://www.w3.org/1999/xlink" content-type="doi" xlink:type="simple">10.3897/phytokeys.179.62514.figure4</object-id><object-id xmlns:xlink="http://www.w3.org/1999/xlink" content-type="arpha" xlink:type="simple">F9338651-91E3-5232-AFC8-D726145DF346</object-id><label>Figure 4.</label><caption><p>Pollinaria of southern Asian <italic><tp:taxon-name><tp:taxon-name-part taxon-name-part-type="genus" reg="Vincetoxicum">Vincetoxicum</tp:taxon-name-part></tp:taxon-name></italic><bold>A, B</bold><italic><tp:taxon-name><tp:taxon-name-part taxon-name-part-type="genus" reg="Vincetoxicum">V.</tp:taxon-name-part> <tp:taxon-name-part taxon-name-part-type="species" reg="arnottianum">arnottianum</tp:taxon-name-part></tp:taxon-name></italic><bold>C</bold><italic><tp:taxon-name><tp:taxon-name-part taxon-name-part-type="genus" reg="Vincetoxicum">V.</tp:taxon-name-part> <tp:taxon-name-part taxon-name-part-type="species" reg="cabulicum">cabulicum</tp:taxon-name-part></tp:taxon-name></italic><bold>D, E</bold><italic><tp:taxon-name><tp:taxon-name-part taxon-name-part-type="genus" reg="Vincetoxicum">V.</tp:taxon-name-part> <tp:taxon-name-part taxon-name-part-type="species" reg="cardiostephanum">cardiostephanum</tp:taxon-name-part></tp:taxon-name></italic><bold>F</bold><italic><tp:taxon-name><tp:taxon-name-part taxon-name-part-type="genus" reg="Vincetoxicum">V.</tp:taxon-name-part> <tp:taxon-name-part taxon-name-part-type="species" reg="glaucum">glaucum</tp:taxon-name-part></tp:taxon-name></italic><bold>G, H</bold><italic><tp:taxon-name><tp:taxon-name-part taxon-name-part-type="genus" reg="Vincetoxicum">V.</tp:taxon-name-part> <tp:taxon-name-part taxon-name-part-type="species" reg="kenouriense">kenouriense</tp:taxon-name-part></tp:taxon-name></italic><bold>I, J</bold><italic><tp:taxon-name><tp:taxon-name-part taxon-name-part-type="genus" reg="Vincetoxicum">V.</tp:taxon-name-part> <tp:taxon-name-part taxon-name-part-type="species" reg="lenifolium">lenifolium</tp:taxon-name-part></tp:taxon-name></italic><bold>K, L</bold><italic><tp:taxon-name><tp:taxon-name-part taxon-name-part-type="genus" reg="Vincetoxicum">V.</tp:taxon-name-part> <tp:taxon-name-part taxon-name-part-type="species" reg="luridum">luridum</tp:taxon-name-part></tp:taxon-name></italic><bold>M</bold><italic><tp:taxon-name><tp:taxon-name-part taxon-name-part-type="genus" reg="Vincetoxicum">V.</tp:taxon-name-part> <tp:taxon-name-part taxon-name-part-type="species" reg="lenifolium">lenifolium</tp:taxon-name-part></tp:taxon-name></italic><bold>N, O</bold><italic><tp:taxon-name><tp:taxon-name-part taxon-name-part-type="genus" reg="Vincetoxicum">V.</tp:taxon-name-part> <tp:taxon-name-part taxon-name-part-type="species" reg="sakesarense">sakesarense</tp:taxon-name-part></tp:taxon-name></italic><bold>P</bold><italic><tp:taxon-name><tp:taxon-name-part taxon-name-part-type="genus" reg="Vincetoxicum">V.</tp:taxon-name-part> <tp:taxon-name-part taxon-name-part-type="species" reg="stewartianum">stewartianum</tp:taxon-name-part></tp:taxon-name></italic><bold>Q, R</bold><italic><tp:taxon-name><tp:taxon-name-part taxon-name-part-type="genus" reg="Vincetoxicum">V.</tp:taxon-name-part> <tp:taxon-name-part taxon-name-part-type="species" reg="stocksii">stocksii</tp:taxon-name-part></tp:taxon-name></italic><bold>S, T</bold><italic><tp:taxon-name><tp:taxon-name-part taxon-name-part-type="genus" reg="Vincetoxicum">V.</tp:taxon-name-part> <tp:taxon-name-part taxon-name-part-type="species" reg="subcanescens">subcanescens</tp:taxon-name-part></tp:taxon-name></italic>.</p></caption><graphic xmlns:xlink="http://www.w3.org/1999/xlink" xlink:href="phytokeys-179-035-g004.jpg" position="float" orientation="portrait" xlink:type="simple" id="oo_556584.jpg"><uri content-type="original_file" xlink:type="simple">https://binary.pensoft.net/fig/556584</uri></graphic></fig><fig id="F13" position="float" orientation="portrait"><object-id xmlns:xlink="http://www.w3.org/1999/xlink" content-type="doi" xlink:type="simple">10.3897/phytokeys.179.62514.figure13</object-id><object-id xmlns:xlink="http://www.w3.org/1999/xlink" content-type="arpha" xlink:type="simple">40BB7BEA-769A-539E-BE34-2E1DC21A5EE5</object-id><label>Figure 13.</label><caption><p><italic><tp:taxon-name><tp:taxon-name-part taxon-name-part-type="genus" reg="Vincetoxicum">Vincetoxicum</tp:taxon-name-part> <tp:taxon-name-part taxon-name-part-type="species" reg="lenifolium">lenifolium</tp:taxon-name-part></tp:taxon-name></italic> illustrated by S.A. Shah &amp; S.U. Nisa from <italic>N. Ali 1035</italic> (RAW) <bold>A</bold> plant with fruits and flowers <bold>B</bold> flower, top view.</p></caption><graphic xmlns:xlink="http://www.w3.org/1999/xlink" xlink:href="phytokeys-179-035-g013.jpg" position="float" orientation="portrait" xlink:type="simple" id="oo_556593.jpg"><uri content-type="original_file" xlink:type="simple">https://binary.pensoft.net/fig/556593</uri></graphic></fig><table-wrap id="T1" position="float" orientation="portrait"><label>Table 1.</label><caption><p>Provisional conservation assessment and areas of endemism of southern Asian <italic><tp:taxon-name><tp:taxon-name-part taxon-name-part-type="genus" reg="Vincetoxicum">Vincetoxicum</tp:taxon-name-part></tp:taxon-name></italic>.</p></caption><table id="TID0E1PAI" rules="all"><tbody><tr><th rowspan="1" colspan="1">Species</th><th rowspan="1" colspan="1"><abbrev xmlns:xlink="http://www.w3.org/1999/xlink" xlink:title="Area of Occupancy" id="ABBRID0EQWAE" xlink:type="simple">AOO</abbrev> (km<sup>2</sup>)</th><th rowspan="1" colspan="1"><abbrev xmlns:xlink="http://www.w3.org/1999/xlink" xlink:title="Extent of Occurrence" id="ABBRID0E1WAE" xlink:type="simple">EOO</abbrev> (km<sup>2</sup>)</th><th rowspan="1" colspan="1">Provisional conservation assessment (IUCN 2017)</th><th rowspan="1" colspan="1">Endemic to</th></tr><tr><td rowspan="1" colspan="1">
                <italic><tp:taxon-name><tp:taxon-name-part taxon-name-part-type="genus" reg="Vincetoxicum">Vincetoxicum</tp:taxon-name-part> <tp:taxon-name-part taxon-name-part-type="species" reg="arnottianum">arnottianum</tp:taxon-name-part></tp:taxon-name></italic>
              </td><td rowspan="1" colspan="1">88</td><td rowspan="1" colspan="1">30,680</td><td rowspan="1" colspan="1">NT</td><td rowspan="1" colspan="1">Pakistan, India</td></tr><tr><td rowspan="1" colspan="1">
                <italic><tp:taxon-name><tp:taxon-name-part taxon-name-part-type="genus" reg="Vincetoxicum">V.</tp:taxon-name-part> <tp:taxon-name-part taxon-name-part-type="species" reg="cabulicum">cabulicum</tp:taxon-name-part></tp:taxon-name></italic>
              </td><td rowspan="1" colspan="1">20</td><td rowspan="1" colspan="1">11,583</td><td rowspan="1" colspan="1">VU</td><td rowspan="1" colspan="1">Afghanistan</td></tr><tr><td rowspan="1" colspan="1">
                <italic><tp:taxon-name><tp:taxon-name-part taxon-name-part-type="genus" reg="Vincetoxicum">V.</tp:taxon-name-part> <tp:taxon-name-part taxon-name-part-type="species" reg="cardiostephanum">cardiostephanum</tp:taxon-name-part></tp:taxon-name></italic>
              </td><td rowspan="1" colspan="1">12</td><td rowspan="1" colspan="1">53</td><td rowspan="1" colspan="1">CR</td><td rowspan="1" colspan="1">Afghanistan, Pakistan</td></tr><tr><td rowspan="1" colspan="1">
                <italic><tp:taxon-name><tp:taxon-name-part taxon-name-part-type="genus" reg="Vincetoxicum">V.</tp:taxon-name-part> <tp:taxon-name-part taxon-name-part-type="species" reg="glaucum">glaucum</tp:taxon-name-part></tp:taxon-name></italic>
              </td><td rowspan="1" colspan="1">20</td><td rowspan="1" colspan="1">16,215</td><td rowspan="1" colspan="1">DD</td><td rowspan="1" colspan="1">India, Nepal</td></tr><tr><td rowspan="1" colspan="1">
                <italic><tp:taxon-name><tp:taxon-name-part taxon-name-part-type="genus" reg="Vincetoxicum">V.</tp:taxon-name-part> <tp:taxon-name-part taxon-name-part-type="species" reg="kenouriense">kenouriense</tp:taxon-name-part></tp:taxon-name></italic>
              </td><td rowspan="1" colspan="1">116</td><td rowspan="1" colspan="1">263,512</td><td rowspan="1" colspan="1">LC</td><td rowspan="1" colspan="1">Pakistan, India, Nepal, Bhutan</td></tr><tr><td rowspan="1" colspan="1">
                <italic><tp:taxon-name><tp:taxon-name-part taxon-name-part-type="genus" reg="Vincetoxicum">V.</tp:taxon-name-part> <tp:taxon-name-part taxon-name-part-type="species" reg="lenifolium">lenifolium</tp:taxon-name-part></tp:taxon-name></italic>
              </td><td rowspan="1" colspan="1">16</td><td rowspan="1" colspan="1">836</td><td rowspan="1" colspan="1">EN</td><td rowspan="1" colspan="1">Pakistan</td></tr><tr><td rowspan="1" colspan="1">
                <italic><tp:taxon-name><tp:taxon-name-part taxon-name-part-type="genus" reg="Vincetoxicum">V.</tp:taxon-name-part> <tp:taxon-name-part taxon-name-part-type="species" reg="luridum">luridum</tp:taxon-name-part></tp:taxon-name></italic>
              </td><td rowspan="1" colspan="1">52</td><td rowspan="1" colspan="1">28,013</td><td rowspan="1" colspan="1">NT</td><td rowspan="1" colspan="1">Pakistan</td></tr><tr><td rowspan="1" colspan="1">
                <italic><tp:taxon-name><tp:taxon-name-part taxon-name-part-type="genus" reg="Vincetoxicum">V.</tp:taxon-name-part> <tp:taxon-name-part taxon-name-part-type="species" reg="sakesarense">sakesarense</tp:taxon-name-part></tp:taxon-name></italic>
              </td><td rowspan="1" colspan="1">8</td><td rowspan="1" colspan="1">–</td><td rowspan="1" colspan="1">CR</td><td rowspan="1" colspan="1">Pakistan</td></tr><tr><td rowspan="1" colspan="1">
                <italic><tp:taxon-name><tp:taxon-name-part taxon-name-part-type="genus" reg="Vincetoxicum">V.</tp:taxon-name-part> <tp:taxon-name-part taxon-name-part-type="species" reg="stewartianum">stewartianum</tp:taxon-name-part></tp:taxon-name></italic>
              </td><td rowspan="1" colspan="1">4</td><td rowspan="1" colspan="1">–</td><td rowspan="1" colspan="1">DD</td><td rowspan="1" colspan="1">India</td></tr><tr><td rowspan="1" colspan="1">
                <italic><tp:taxon-name><tp:taxon-name-part taxon-name-part-type="genus" reg="Vincetoxicum">V.</tp:taxon-name-part> <tp:taxon-name-part taxon-name-part-type="species" reg="stocksii">stocksii</tp:taxon-name-part></tp:taxon-name></italic>
              </td><td rowspan="1" colspan="1">36</td><td rowspan="1" colspan="1">6,123</td><td rowspan="1" colspan="1">VU</td><td rowspan="1" colspan="1">Pakistan</td></tr><tr><td rowspan="1" colspan="1">
                <italic><tp:taxon-name><tp:taxon-name-part taxon-name-part-type="genus" reg="Vincetoxicum">V.</tp:taxon-name-part> <tp:taxon-name-part taxon-name-part-type="species" reg="subcanescens">subcanescens</tp:taxon-name-part></tp:taxon-name></italic>
              </td><td rowspan="1" colspan="1">76</td><td rowspan="1" colspan="1">67,173</td><td rowspan="1" colspan="1">LC</td><td rowspan="1" colspan="1">Pakistan, India, Tibet (China)</td></tr></tbody></table></table-wrap></tp:treatment-sec></tp:taxon-treatment>
