# Supplementary material for: Taxonomy of Vincetoxicum s.str. (Asclepiadoideae, Apocynaceae) from southern Asia including three new species and resurrected names
Source: PhytoKeys. 2021 Jun 17;179:35–73. doi: 10.3897/phytokeys.179.62514 (PMC8225607; doi:10.3897/phytokeys.179.62514)
Supplement: XML Treatment for Vincetoxicum sakesarense [file phytokeys.179.62514-treatment8.xml]

<!DOCTYPE tp:taxon-treatment
  PUBLIC "-//TaxonX//DTD Taxonomic Treatment Publishing DTD v0 20100105//EN" "tax-treatment-NSO.dtd">
<tp:taxon-treatment xmlns:tp="http://www.plazi.org/taxpub"><tp:treatment-meta><kwd-group><label>Taxon classification</label><kwd><named-content xmlns:xlink="http://www.w3.org/1999/xlink" content-type="kingdom">Plantae</named-content></kwd><kwd><named-content xmlns:xlink="http://www.w3.org/1999/xlink" content-type="order">Gentianales</named-content></kwd><kwd><named-content xmlns:xlink="http://www.w3.org/1999/xlink" content-type="family">Apocynaceae</named-content></kwd></kwd-group><mixed-citation publication-type="journal"><person-group><name><surname>Shah</surname><given-names>Sayed Afzal</given-names></name><name><surname>Sultan</surname><given-names>Amir</given-names></name><name><surname>Wen</surname><given-names>Jun</given-names></name><name><surname>Ullah</surname><given-names>Zahid</given-names></name><name><surname>Nisa</surname><given-names>Surat Un</given-names></name><name><surname>Ren</surname><given-names>Zhumei</given-names></name><name><surname>Alam</surname><given-names>Muhammad Maqsood</given-names></name><name><surname>Iqbal</surname><given-names>Javed</given-names></name><name><surname>Mumtaz</surname><given-names>Abdul Samad</given-names></name></person-group><article-title>Taxonomy of <italic><tp:taxon-name><tp:taxon-name-part taxon-name-part-type="genus" reg="Vincetoxicum">Vincetoxicum</tp:taxon-name-part></tp:taxon-name></italic> s.str. (<tp:taxon-name><tp:taxon-name-part taxon-name-part-type="subfamily">Asclepiadoideae</tp:taxon-name-part></tp:taxon-name>, <tp:taxon-name><tp:taxon-name-part taxon-name-part-type="family">Apocynaceae</tp:taxon-name-part></tp:taxon-name>) from southern Asia including three new species and resurrected names</article-title><source>PhytoKeys</source><day>17</day><month>6</month><year>2021</year><volume>179</volume><fpage>35</fpage><lpage>73</lpage><pub-id pub-id-type="doi">10.3897/phytokeys.179.62514</pub-id></mixed-citation></tp:treatment-meta><tp:nomenclature><label>8.</label><tp:taxon-name><object-id xmlns:xlink="http://www.w3.org/1999/xlink" content-type="arpha" xlink:type="simple">AD7FA519-AF41-5E2E-9EDB-AE658604AB98</object-id>
              <tp:taxon-name-part taxon-name-part-type="genus" reg="Vincetoxicum">Vincetoxicum</tp:taxon-name-part>
              <tp:taxon-name-part taxon-name-part-type="species" reg="sakesarense">sakesarense</tp:taxon-name-part>
            </tp:taxon-name><tp:taxon-authority>Ali &amp; Khatoon, Pak. J. Bot. 14(1): 67. 1982</tp:taxon-authority><xref ref-type="fig" rid="F2">Figs 2W, X</xref><xref ref-type="fig" rid="F3">, 3I</xref><xref ref-type="fig" rid="F4">, 4N, O</xref><xref ref-type="fig" rid="F6">, 6</xref></tp:nomenclature><tp:treatment-sec sec-type="material" id="SECID0ERECI"><title>Type.</title><p>Pakistan. Punjab: C-7 Sargodha Dist.: Sakesar hills, in protected area, 15.8. [19]72, <italic>M. Qaiser &amp; A. Ghafoor</italic> 4524 (<bold><italic>Holotype</italic></bold>: KUH!).</p><p>Undershrubs, ca. 55 cm tall. Stem striate, pubescent along single or double lines, sometimes pubescent all around, internodes 1–7 cm long. Leaves opposite; petioles up to 8 mm long, pubescent along adaxial channel, sometimes sparsely pubescent abaxially; lamina narrowly ovate to lanceolate, 3–11 × 1–3 cm; apex acute to narrowly acute; base round to sub-cuneate, veins visible on both sides, secondary veins 6–7 (–12) on each side of midvein, both adaxial and abaxial surfaces and abaxial veins glabrous, adaxial veins pubescent, margins sparsely pubescent. Inflorescences sessile, rarely small peduncles up to 2 mm present; bracts with a few basal trichomes or completely glabrous. Flowers dark purple except sepals, 4 × 2.5 mm; pedicels 2–5 mm long, puberulent; sepals up to 2 mm long, tapering into narrowly acute to acuminate apices, margins ciliate, abaxial surface sometimes pubescent, calycine colleters 10/flower; corolla tube up to 1 mm long, lobes 2.5 × 1 mm, twisted clockwise, gradually tapering to the apex, inner surface of corolla lobes bearded except one lateral margin; corona lobes deltoid, longer than wide, 0.6 × 0.5 mm, almost reaching the bases of the staminal appendages, divergent. Follicles fusiform, 5.5–6.5 × 0.7 cm, apices acuminate, surface inconspicuously striate, glabrous. Seeds not seen.</p></tp:treatment-sec><tp:treatment-sec sec-type="distribution" id="SECID0E4ECI"><title>Distribution and habitat.</title><p>Endemic to a protected area in Soon Sakesar Valley, a small mountainous valley in northern Punjab, Pakistan. The maximum elevation is 1500 m.</p></tp:treatment-sec><tp:treatment-sec sec-type="phenology" id="SECID0ECFCI"><title>Phenology.</title><p>Flowering from April to September and fruiting from May to October.</p></tp:treatment-sec><tp:treatment-sec sec-type="Provisional conservation status" id="SECID0EHFCI"><title>Provisional conservation status</title><p><bold>(Table <xref ref-type="table" rid="T1">1</xref>).</bold> Critically endangered. <italic><tp:taxon-name><tp:taxon-name-part taxon-name-part-type="genus" reg="Vincetoxicum">Vincetoxicum</tp:taxon-name-part> <tp:taxon-name-part taxon-name-part-type="species" reg="sakesarense">sakesarense</tp:taxon-name-part></tp:taxon-name></italic> is known from two localities in Soon Sakesar valley, Salt Range, Punjab province, Pakistan. The area is protected for security purposes. We and other botanists have collected the species from the type locality twice in the current decade. The species is critically endangered due to the fact that its <abbrev xmlns:xlink="http://www.w3.org/1999/xlink" xlink:title="Extent of Occurrence" id="ABBRID0E6FCI" xlink:type="simple">EOO</abbrev> is very small (Table <xref ref-type="table" rid="T1">1</xref>), and that it is confined to a comparatively small mountain range. Expanding human population coupled with anthropogenic activities are a serious threat. We have grown living plants in <abbrev xmlns:xlink="http://www.w3.org/1999/xlink" content-type="institution" xlink:title="National Agriculture Research Centre" id="ABBRID0EHGCI" xlink:type="simple">NARC</abbrev>, Islamabad. This indicates that this species could potentially be conserved outside its native range.</p></tp:treatment-sec><tp:treatment-sec sec-type="notes" id="SECID0EMGCI"><title>Notes.</title><p><italic><tp:taxon-name><tp:taxon-name-part taxon-name-part-type="genus" reg="Vincetoxicum">Vincetoxicum</tp:taxon-name-part> <tp:taxon-name-part taxon-name-part-type="species" reg="sakesarense">sakesarense</tp:taxon-name-part></tp:taxon-name></italic> is a member of the purple-flowered group of <italic><tp:taxon-name><tp:taxon-name-part taxon-name-part-type="genus" reg="Vincetoxicum">Vincetoxicum</tp:taxon-name-part></tp:taxon-name></italic> and most closely related to <italic><tp:taxon-name><tp:taxon-name-part taxon-name-part-type="genus" reg="Vincetoxicum">V.</tp:taxon-name-part> <tp:taxon-name-part taxon-name-part-type="species" reg="arnottianum">arnottianum</tp:taxon-name-part></tp:taxon-name></italic>. The two species can be readily distinguished by the shape of the corona lobes which is deltoid in <italic><tp:taxon-name><tp:taxon-name-part taxon-name-part-type="genus" reg="Vincetoxicum">V.</tp:taxon-name-part> <tp:taxon-name-part taxon-name-part-type="species" reg="sakesarense">sakesarense</tp:taxon-name-part></tp:taxon-name></italic> and deltoid-rhomboid in <italic><tp:taxon-name><tp:taxon-name-part taxon-name-part-type="genus" reg="Vincetoxicum">V.</tp:taxon-name-part> <tp:taxon-name-part taxon-name-part-type="species" reg="arnottianum">arnottianum</tp:taxon-name-part></tp:taxon-name></italic>. Although very similar, <italic><tp:taxon-name><tp:taxon-name-part taxon-name-part-type="genus" reg="Vincetoxicum">V.</tp:taxon-name-part> <tp:taxon-name-part taxon-name-part-type="species" reg="arnottianum">arnottianum</tp:taxon-name-part></tp:taxon-name></italic> occurs in western Himalaya while <italic><tp:taxon-name><tp:taxon-name-part taxon-name-part-type="genus" reg="Vincetoxicum">V.</tp:taxon-name-part> <tp:taxon-name-part taxon-name-part-type="species" reg="sakesarense">sakesarense</tp:taxon-name-part></tp:taxon-name></italic> occurs in the Salt Range (non-Himalayan Mountains).</p></tp:treatment-sec><tp:treatment-sec sec-type="material" id="SECID0E2ICI"><title>Specimens examined.</title><p><bold>Pakistan. Punjab</bold>: Sakesar, 29 September 1951, <italic>A. Rahman 287</italic> (KUH); Sakesar, 27 April 1977, <italic>M. Ajab &amp; M. Ashraf 50159</italic> (ISL); Sakesar, 05 May 1978, <italic>M. Ajab &amp; M. Ahmad 83837</italic> (ISL); Sakesar, 27 April 1977, <italic>M. Ajab &amp; M. Ashraf 50158</italic> (ISL); Ouchali, 28 April 1977, <italic>M. Ajab &amp; M. Ashraf 48440</italic> (ISL); Sakesar, 01 August 1954, <italic>I. Ahmad 27821</italic> (RAW).</p></tp:treatment-sec><tp:treatment-sec><!--Section generated to contain objects referenced in tp:taxon-treatment.--><fig id="F2" position="float" orientation="portrait"><object-id xmlns:xlink="http://www.w3.org/1999/xlink" content-type="doi" xlink:type="simple">10.3897/phytokeys.179.62514.figure2</object-id><object-id xmlns:xlink="http://www.w3.org/1999/xlink" content-type="arpha" xlink:type="simple">6761431A-B5C8-5D36-85CD-CD0E14C18E57</object-id><label>Figure 2.</label><caption><p>Outlines of leaves of southern Asian <italic><tp:taxon-name><tp:taxon-name-part taxon-name-part-type="genus" reg="Vincetoxicum">Vincetoxicum</tp:taxon-name-part></tp:taxon-name></italic>. All illustrated specimens are housed at RAW. The first image in each pair corresponds to the adaxial surface and the second to the abaxial surface. All leaves have been taken from the middle of the stem <bold>A, B</bold><tp:taxon-name><tp:taxon-name-part taxon-name-part-type="genus" reg="Vincetoxicum">Vincetoxicum</tp:taxon-name-part> <tp:taxon-name-part taxon-name-part-type="uncertainty-rank">sp. aff.</tp:taxon-name-part> <tp:taxon-name-part taxon-name-part-type="species" reg="arnottianum">arnottianum</tp:taxon-name-part></tp:taxon-name> from <italic>S.A. Shah SAS-9</italic><bold>C, D</bold><tp:taxon-name><tp:taxon-name-part taxon-name-part-type="genus" reg="Vincetoxicum">Vincetoxicum</tp:taxon-name-part> <tp:taxon-name-part taxon-name-part-type="uncertainty-rank">sp. aff.</tp:taxon-name-part> <tp:taxon-name-part taxon-name-part-type="species" reg="arnottianum">arnottianum</tp:taxon-name-part></tp:taxon-name> from <italic>S.A. Shah SAS-46</italic><bold>E, F</bold><tp:taxon-name><tp:taxon-name-part taxon-name-part-type="genus" reg="Vincetoxicum">Vincetoxicum</tp:taxon-name-part> <tp:taxon-name-part taxon-name-part-type="uncertainty-rank">sp. aff.</tp:taxon-name-part> <tp:taxon-name-part taxon-name-part-type="species" reg="arnottianum">arnottianum</tp:taxon-name-part></tp:taxon-name> from <italic>R. Khan SAS-41</italic><bold>G, H</bold><italic><tp:taxon-name><tp:taxon-name-part taxon-name-part-type="genus" reg="Vincetoxicum">V.</tp:taxon-name-part> <tp:taxon-name-part taxon-name-part-type="species" reg="arnottianum">arnottianum</tp:taxon-name-part></tp:taxon-name></italic> from <italic>S.A. Shah &amp; F. Rahman SAS-3</italic><bold>I, J</bold><italic><tp:taxon-name><tp:taxon-name-part taxon-name-part-type="genus" reg="Vincetoxicum">V.</tp:taxon-name-part> <tp:taxon-name-part taxon-name-part-type="species" reg="arnottianum">arnottianum</tp:taxon-name-part></tp:taxon-name></italic> from <italic>S.A. Shah &amp; B. Ali SAS-4</italic><bold>K, L</bold><italic><tp:taxon-name><tp:taxon-name-part taxon-name-part-type="genus" reg="Vincetoxicum">V.</tp:taxon-name-part> <tp:taxon-name-part taxon-name-part-type="species" reg="cabulicum">cabulicum</tp:taxon-name-part></tp:taxon-name></italic> from <italic>D. Podlech 15814</italic><bold>M, N</bold><italic><tp:taxon-name><tp:taxon-name-part taxon-name-part-type="genus" reg="Vincetoxicum">V.</tp:taxon-name-part> <tp:taxon-name-part taxon-name-part-type="species" reg="cardiostephanum">cardiostephanum</tp:taxon-name-part></tp:taxon-name></italic> from <italic>S.A. Shah, M. Turi et al. SAS-40</italic><bold>O, P</bold><italic><tp:taxon-name><tp:taxon-name-part taxon-name-part-type="genus" reg="Vincetoxicum">V.</tp:taxon-name-part> <tp:taxon-name-part taxon-name-part-type="species" reg="kenouriense">kenouriense</tp:taxon-name-part></tp:taxon-name></italic> from <italic>S.A. Shah &amp; L. Ahmad SAS-37</italic><bold>Q, R</bold><italic><tp:taxon-name><tp:taxon-name-part taxon-name-part-type="genus" reg="Vincetoxicum">V.</tp:taxon-name-part> <tp:taxon-name-part taxon-name-part-type="species" reg="lenifolium">lenifolium</tp:taxon-name-part></tp:taxon-name></italic> from <italic>S.A. Shah SAS-44</italic><bold>S, T</bold><italic><tp:taxon-name><tp:taxon-name-part taxon-name-part-type="genus" reg="Vincetoxicum">V.</tp:taxon-name-part> <tp:taxon-name-part taxon-name-part-type="species" reg="luridum">luridum</tp:taxon-name-part></tp:taxon-name></italic> from <italic>S.A. Shah &amp; I. Ahmad SAS-23</italic><bold>U, V</bold><italic><tp:taxon-name><tp:taxon-name-part taxon-name-part-type="genus" reg="Vincetoxicum">V.</tp:taxon-name-part> <tp:taxon-name-part taxon-name-part-type="species" reg="lenifolium">lenifolium</tp:taxon-name-part></tp:taxon-name></italic> from <italic>N. Ali 1029</italic><bold>W, X</bold><italic><tp:taxon-name><tp:taxon-name-part taxon-name-part-type="genus" reg="Vincetoxicum">V.</tp:taxon-name-part> <tp:taxon-name-part taxon-name-part-type="species" reg="sakesarense">sakesarense</tp:taxon-name-part></tp:taxon-name></italic> from <italic>I. Ahmad 27821</italic><bold>Y, Z</bold><italic><tp:taxon-name><tp:taxon-name-part taxon-name-part-type="genus" reg="Vincetoxicum">V.</tp:taxon-name-part> <tp:taxon-name-part taxon-name-part-type="species" reg="stewartianum">stewartianum</tp:taxon-name-part></tp:taxon-name></italic> from <italic>R.R. Stewart 16709</italic><bold>AA, AB</bold><italic><tp:taxon-name><tp:taxon-name-part taxon-name-part-type="genus" reg="Vincetoxicum">V.</tp:taxon-name-part> <tp:taxon-name-part taxon-name-part-type="species" reg="stocksii">stocksii</tp:taxon-name-part></tp:taxon-name></italic> from <italic>B. Gul, N. Khan et al. SAS-21</italic><bold>AC, AD</bold><italic><tp:taxon-name><tp:taxon-name-part taxon-name-part-type="genus" reg="Vincetoxicum">V.</tp:taxon-name-part> <tp:taxon-name-part taxon-name-part-type="species" reg="subcanescens">subcanescens</tp:taxon-name-part></tp:taxon-name></italic> from <italic>A. Sultan, Z. Saqib et al. SAS-52</italic><bold>AE, AF</bold><italic><tp:taxon-name><tp:taxon-name-part taxon-name-part-type="genus" reg="Vincetoxicum">V.</tp:taxon-name-part> <tp:taxon-name-part taxon-name-part-type="species" reg="subcanescens">subcanescens</tp:taxon-name-part></tp:taxon-name></italic> from <italic>S.A. Shah &amp; A. Ullah SAS-8.</italic> Drawing by M. Saleem and S.A. Shah.</p></caption><graphic xmlns:xlink="http://www.w3.org/1999/xlink" xlink:href="phytokeys-179-035-g002.jpg" position="float" orientation="portrait" xlink:type="simple" id="oo_556582.jpg"><uri content-type="original_file" xlink:type="simple">https://binary.pensoft.net/fig/556582</uri></graphic></fig><fig id="F3" position="float" orientation="portrait"><object-id xmlns:xlink="http://www.w3.org/1999/xlink" content-type="doi" xlink:type="simple">10.3897/phytokeys.179.62514.figure3</object-id><object-id xmlns:xlink="http://www.w3.org/1999/xlink" content-type="arpha" xlink:type="simple">215BAA8D-6525-5533-8AAB-BB38E9DDBC30</object-id><label>Figure 3.</label><caption><p>Illustration of corona types observed in southern Asian <italic><tp:taxon-name><tp:taxon-name-part taxon-name-part-type="genus" reg="Vincetoxicum">Vincetoxicum</tp:taxon-name-part></tp:taxon-name></italic>. The dark coloured shapes show corona lobes <bold>A</bold><italic><tp:taxon-name><tp:taxon-name-part taxon-name-part-type="genus" reg="Vincetoxicum">Vincetoxicum</tp:taxon-name-part> <tp:taxon-name-part taxon-name-part-type="species" reg="arnottianum">arnottianum</tp:taxon-name-part></tp:taxon-name></italic> from <italic>S.A. Shah &amp; B. Ali SAS-4</italic> (RAW) <bold>B</bold><italic><tp:taxon-name><tp:taxon-name-part taxon-name-part-type="genus" reg="Vincetoxicum">V.</tp:taxon-name-part> <tp:taxon-name-part taxon-name-part-type="species" reg="cabulicum">cabulicum</tp:taxon-name-part></tp:taxon-name></italic> from <italic>W. Koelz 11764</italic> (US) <bold>C</bold><italic><tp:taxon-name><tp:taxon-name-part taxon-name-part-type="genus" reg="Vincetoxicum">V.</tp:taxon-name-part> <tp:taxon-name-part taxon-name-part-type="species" reg="cardiostephanum">cardiostephanum</tp:taxon-name-part></tp:taxon-name></italic> from <italic>S.A. Shah, M. Turi et al. SAS-40</italic> (RAW) <bold>D</bold><italic><tp:taxon-name><tp:taxon-name-part taxon-name-part-type="genus" reg="Vincetoxicum">V.</tp:taxon-name-part> <tp:taxon-name-part taxon-name-part-type="species" reg="glaucum">glaucum</tp:taxon-name-part></tp:taxon-name></italic> from <italic>W. Dudeeon &amp; L. A. Kenoyer 56</italic> (MO) <bold>E</bold><italic><tp:taxon-name><tp:taxon-name-part taxon-name-part-type="genus" reg="Vincetoxicum">V.</tp:taxon-name-part> <tp:taxon-name-part taxon-name-part-type="species" reg="kenouriense">kenouriense</tp:taxon-name-part></tp:taxon-name></italic> from <italic>S.A. Shah &amp; L. Ahmad SAS-37</italic> (RAW) <bold>F</bold><italic><tp:taxon-name><tp:taxon-name-part taxon-name-part-type="genus" reg="Vincetoxicum">V.</tp:taxon-name-part> <tp:taxon-name-part taxon-name-part-type="species" reg="lenifolium">lenifolium</tp:taxon-name-part></tp:taxon-name></italic> from <italic>S.A. Shah SAS-44</italic> (RAW) <bold>G</bold><italic><tp:taxon-name><tp:taxon-name-part taxon-name-part-type="genus" reg="Vincetoxicum">V.</tp:taxon-name-part> <tp:taxon-name-part taxon-name-part-type="species" reg="luridum">luridum</tp:taxon-name-part></tp:taxon-name></italic> from <italic>S.A. Shah &amp; I. Ahmad SAS-23</italic> (RAW) <bold>H</bold> A variable specimen of <italic><tp:taxon-name><tp:taxon-name-part taxon-name-part-type="genus" reg="Vincetoxicum">V.</tp:taxon-name-part> <tp:taxon-name-part taxon-name-part-type="species" reg="lenifolium">lenifolium</tp:taxon-name-part></tp:taxon-name></italic> from <italic>N. Ali 1029</italic> (RAW) <bold>I</bold><italic><tp:taxon-name><tp:taxon-name-part taxon-name-part-type="genus" reg="Vincetoxicum">V.</tp:taxon-name-part> <tp:taxon-name-part taxon-name-part-type="species" reg="sakesarense">sakesarense</tp:taxon-name-part></tp:taxon-name></italic> from <italic>I. Ahmad 27821</italic> (RAW) <bold>J</bold><italic><tp:taxon-name><tp:taxon-name-part taxon-name-part-type="genus" reg="Vincetoxicum">V.</tp:taxon-name-part> <tp:taxon-name-part taxon-name-part-type="species" reg="stewartianum">stewartianum</tp:taxon-name-part></tp:taxon-name></italic> from <italic>R.R. Stewart 16709</italic> (RAW) <bold>K</bold><italic><tp:taxon-name><tp:taxon-name-part taxon-name-part-type="genus" reg="Vincetoxicum">V.</tp:taxon-name-part> <tp:taxon-name-part taxon-name-part-type="species" reg="stocksii">stocksii</tp:taxon-name-part></tp:taxon-name> from J.F. Duthie 18918</italic> (RAW) <bold>L</bold><italic><tp:taxon-name><tp:taxon-name-part taxon-name-part-type="genus" reg="Vincetoxicum">V.</tp:taxon-name-part> <tp:taxon-name-part taxon-name-part-type="species" reg="subcanescens">subcanescens</tp:taxon-name-part></tp:taxon-name></italic> from <italic>S.A. Shah &amp; A. Ullah SAS-8</italic> (RAW). Drawing by M. Saleem and S.A. Shah.</p></caption><graphic xmlns:xlink="http://www.w3.org/1999/xlink" xlink:href="phytokeys-179-035-g003.jpg" position="float" orientation="portrait" xlink:type="simple" id="oo_556583.jpg"><uri content-type="original_file" xlink:type="simple">https://binary.pensoft.net/fig/556583</uri></graphic></fig><fig id="F4" position="float" orientation="portrait"><object-id xmlns:xlink="http://www.w3.org/1999/xlink" content-type="doi" xlink:type="simple">10.3897/phytokeys.179.62514.figure4</object-id><object-id xmlns:xlink="http://www.w3.org/1999/xlink" content-type="arpha" xlink:type="simple">F9338651-91E3-5232-AFC8-D726145DF346</object-id><label>Figure 4.</label><caption><p>Pollinaria of southern Asian <italic><tp:taxon-name><tp:taxon-name-part taxon-name-part-type="genus" reg="Vincetoxicum">Vincetoxicum</tp:taxon-name-part></tp:taxon-name></italic><bold>A, B</bold><italic><tp:taxon-name><tp:taxon-name-part taxon-name-part-type="genus" reg="Vincetoxicum">V.</tp:taxon-name-part> <tp:taxon-name-part taxon-name-part-type="species" reg="arnottianum">arnottianum</tp:taxon-name-part></tp:taxon-name></italic><bold>C</bold><italic><tp:taxon-name><tp:taxon-name-part taxon-name-part-type="genus" reg="Vincetoxicum">V.</tp:taxon-name-part> <tp:taxon-name-part taxon-name-part-type="species" reg="cabulicum">cabulicum</tp:taxon-name-part></tp:taxon-name></italic><bold>D, E</bold><italic><tp:taxon-name><tp:taxon-name-part taxon-name-part-type="genus" reg="Vincetoxicum">V.</tp:taxon-name-part> <tp:taxon-name-part taxon-name-part-type="species" reg="cardiostephanum">cardiostephanum</tp:taxon-name-part></tp:taxon-name></italic><bold>F</bold><italic><tp:taxon-name><tp:taxon-name-part taxon-name-part-type="genus" reg="Vincetoxicum">V.</tp:taxon-name-part> <tp:taxon-name-part taxon-name-part-type="species" reg="glaucum">glaucum</tp:taxon-name-part></tp:taxon-name></italic><bold>G, H</bold><italic><tp:taxon-name><tp:taxon-name-part taxon-name-part-type="genus" reg="Vincetoxicum">V.</tp:taxon-name-part> <tp:taxon-name-part taxon-name-part-type="species" reg="kenouriense">kenouriense</tp:taxon-name-part></tp:taxon-name></italic><bold>I, J</bold><italic><tp:taxon-name><tp:taxon-name-part taxon-name-part-type="genus" reg="Vincetoxicum">V.</tp:taxon-name-part> <tp:taxon-name-part taxon-name-part-type="species" reg="lenifolium">lenifolium</tp:taxon-name-part></tp:taxon-name></italic><bold>K, L</bold><italic><tp:taxon-name><tp:taxon-name-part taxon-name-part-type="genus" reg="Vincetoxicum">V.</tp:taxon-name-part> <tp:taxon-name-part taxon-name-part-type="species" reg="luridum">luridum</tp:taxon-name-part></tp:taxon-name></italic><bold>M</bold><italic><tp:taxon-name><tp:taxon-name-part taxon-name-part-type="genus" reg="Vincetoxicum">V.</tp:taxon-name-part> <tp:taxon-name-part taxon-name-part-type="species" reg="lenifolium">lenifolium</tp:taxon-name-part></tp:taxon-name></italic><bold>N, O</bold><italic><tp:taxon-name><tp:taxon-name-part taxon-name-part-type="genus" reg="Vincetoxicum">V.</tp:taxon-name-part> <tp:taxon-name-part taxon-name-part-type="species" reg="sakesarense">sakesarense</tp:taxon-name-part></tp:taxon-name></italic><bold>P</bold><italic><tp:taxon-name><tp:taxon-name-part taxon-name-part-type="genus" reg="Vincetoxicum">V.</tp:taxon-name-part> <tp:taxon-name-part taxon-name-part-type="species" reg="stewartianum">stewartianum</tp:taxon-name-part></tp:taxon-name></italic><bold>Q, R</bold><italic><tp:taxon-name><tp:taxon-name-part taxon-name-part-type="genus" reg="Vincetoxicum">V.</tp:taxon-name-part> <tp:taxon-name-part taxon-name-part-type="species" reg="stocksii">stocksii</tp:taxon-name-part></tp:taxon-name></italic><bold>S, T</bold><italic><tp:taxon-name><tp:taxon-name-part taxon-name-part-type="genus" reg="Vincetoxicum">V.</tp:taxon-name-part> <tp:taxon-name-part taxon-name-part-type="species" reg="subcanescens">subcanescens</tp:taxon-name-part></tp:taxon-name></italic>.</p></caption><graphic xmlns:xlink="http://www.w3.org/1999/xlink" xlink:href="phytokeys-179-035-g004.jpg" position="float" orientation="portrait" xlink:type="simple" id="oo_556584.jpg"><uri content-type="original_file" xlink:type="simple">https://binary.pensoft.net/fig/556584</uri></graphic></fig><fig id="F6" position="float" orientation="portrait"><object-id xmlns:xlink="http://www.w3.org/1999/xlink" content-type="doi" xlink:type="simple">10.3897/phytokeys.179.62514.figure6</object-id><object-id xmlns:xlink="http://www.w3.org/1999/xlink" content-type="arpha" xlink:type="simple">DBE85A1E-19AE-5322-8AFE-55AFAE881950</object-id><label>Figure 6.</label><caption><p>Geographic distribution of southern Asian <italic><tp:taxon-name><tp:taxon-name-part taxon-name-part-type="genus" reg="Vincetoxicum">Vincetoxicum</tp:taxon-name-part></tp:taxon-name></italic>. The colour of the symbols corresponds to the colour of the corolla.</p></caption><graphic xmlns:xlink="http://www.w3.org/1999/xlink" xlink:href="phytokeys-179-035-g006.jpg" position="float" orientation="portrait" xlink:type="simple" id="oo_556586.jpg"><uri content-type="original_file" xlink:type="simple">https://binary.pensoft.net/fig/556586</uri></graphic></fig><table-wrap id="T1" position="float" orientation="portrait"><label>Table 1.</label><caption><p>Provisional conservation assessment and areas of endemism of southern Asian <italic><tp:taxon-name><tp:taxon-name-part taxon-name-part-type="genus" reg="Vincetoxicum">Vincetoxicum</tp:taxon-name-part></tp:taxon-name></italic>.</p></caption><table id="TID0E1PAI" rules="all"><tbody><tr><th rowspan="1" colspan="1">Species</th><th rowspan="1" colspan="1"><abbrev xmlns:xlink="http://www.w3.org/1999/xlink" xlink:title="Area of Occupancy" id="ABBRID0EQWAE" xlink:type="simple">AOO</abbrev> (km<sup>2</sup>)</th><th rowspan="1" colspan="1"><abbrev xmlns:xlink="http://www.w3.org/1999/xlink" xlink:title="Extent of Occurrence" id="ABBRID0E1WAE" xlink:type="simple">EOO</abbrev> (km<sup>2</sup>)</th><th rowspan="1" colspan="1">Provisional conservation assessment (IUCN 2017)</th><th rowspan="1" colspan="1">Endemic to</th></tr><tr><td rowspan="1" colspan="1">
                <italic><tp:taxon-name><tp:taxon-name-part taxon-name-part-type="genus" reg="Vincetoxicum">Vincetoxicum</tp:taxon-name-part> <tp:taxon-name-part taxon-name-part-type="species" reg="arnottianum">arnottianum</tp:taxon-name-part></tp:taxon-name></italic>
              </td><td rowspan="1" colspan="1">88</td><td rowspan="1" colspan="1">30,680</td><td rowspan="1" colspan="1">NT</td><td rowspan="1" colspan="1">Pakistan, India</td></tr><tr><td rowspan="1" colspan="1">
                <italic><tp:taxon-name><tp:taxon-name-part taxon-name-part-type="genus" reg="Vincetoxicum">V.</tp:taxon-name-part> <tp:taxon-name-part taxon-name-part-type="species" reg="cabulicum">cabulicum</tp:taxon-name-part></tp:taxon-name></italic>
              </td><td rowspan="1" colspan="1">20</td><td rowspan="1" colspan="1">11,583</td><td rowspan="1" colspan="1">VU</td><td rowspan="1" colspan="1">Afghanistan</td></tr><tr><td rowspan="1" colspan="1">
                <italic><tp:taxon-name><tp:taxon-name-part taxon-name-part-type="genus" reg="Vincetoxicum">V.</tp:taxon-name-part> <tp:taxon-name-part taxon-name-part-type="species" reg="cardiostephanum">cardiostephanum</tp:taxon-name-part></tp:taxon-name></italic>
              </td><td rowspan="1" colspan="1">12</td><td rowspan="1" colspan="1">53</td><td rowspan="1" colspan="1">CR</td><td rowspan="1" colspan="1">Afghanistan, Pakistan</td></tr><tr><td rowspan="1" colspan="1">
                <italic><tp:taxon-name><tp:taxon-name-part taxon-name-part-type="genus" reg="Vincetoxicum">V.</tp:taxon-name-part> <tp:taxon-name-part taxon-name-part-type="species" reg="glaucum">glaucum</tp:taxon-name-part></tp:taxon-name></italic>
              </td><td rowspan="1" colspan="1">20</td><td rowspan="1" colspan="1">16,215</td><td rowspan="1" colspan="1">DD</td><td rowspan="1" colspan="1">India, Nepal</td></tr><tr><td rowspan="1" colspan="1">
                <italic><tp:taxon-name><tp:taxon-name-part taxon-name-part-type="genus" reg="Vincetoxicum">V.</tp:taxon-name-part> <tp:taxon-name-part taxon-name-part-type="species" reg="kenouriense">kenouriense</tp:taxon-name-part></tp:taxon-name></italic>
              </td><td rowspan="1" colspan="1">116</td><td rowspan="1" colspan="1">263,512</td><td rowspan="1" colspan="1">LC</td><td rowspan="1" colspan="1">Pakistan, India, Nepal, Bhutan</td></tr><tr><td rowspan="1" colspan="1">
                <italic><tp:taxon-name><tp:taxon-name-part taxon-name-part-type="genus" reg="Vincetoxicum">V.</tp:taxon-name-part> <tp:taxon-name-part taxon-name-part-type="species" reg="lenifolium">lenifolium</tp:taxon-name-part></tp:taxon-name></italic>
              </td><td rowspan="1" colspan="1">16</td><td rowspan="1" colspan="1">836</td><td rowspan="1" colspan="1">EN</td><td rowspan="1" colspan="1">Pakistan</td></tr><tr><td rowspan="1" colspan="1">
                <italic><tp:taxon-name><tp:taxon-name-part taxon-name-part-type="genus" reg="Vincetoxicum">V.</tp:taxon-name-part> <tp:taxon-name-part taxon-name-part-type="species" reg="luridum">luridum</tp:taxon-name-part></tp:taxon-name></italic>
              </td><td rowspan="1" colspan="1">52</td><td rowspan="1" colspan="1">28,013</td><td rowspan="1" colspan="1">NT</td><td rowspan="1" colspan="1">Pakistan</td></tr><tr><td rowspan="1" colspan="1">
                <italic><tp:taxon-name><tp:taxon-name-part taxon-name-part-type="genus" reg="Vincetoxicum">V.</tp:taxon-name-part> <tp:taxon-name-part taxon-name-part-type="species" reg="sakesarense">sakesarense</tp:taxon-name-part></tp:taxon-name></italic>
              </td><td rowspan="1" colspan="1">8</td><td rowspan="1" colspan="1">–</td><td rowspan="1" colspan="1">CR</td><td rowspan="1" colspan="1">Pakistan</td></tr><tr><td rowspan="1" colspan="1">
                <italic><tp:taxon-name><tp:taxon-name-part taxon-name-part-type="genus" reg="Vincetoxicum">V.</tp:taxon-name-part> <tp:taxon-name-part taxon-name-part-type="species" reg="stewartianum">stewartianum</tp:taxon-name-part></tp:taxon-name></italic>
              </td><td rowspan="1" colspan="1">4</td><td rowspan="1" colspan="1">–</td><td rowspan="1" colspan="1">DD</td><td rowspan="1" colspan="1">India</td></tr><tr><td rowspan="1" colspan="1">
                <italic><tp:taxon-name><tp:taxon-name-part taxon-name-part-type="genus" reg="Vincetoxicum">V.</tp:taxon-name-part> <tp:taxon-name-part taxon-name-part-type="species" reg="stocksii">stocksii</tp:taxon-name-part></tp:taxon-name></italic>
              </td><td rowspan="1" colspan="1">36</td><td rowspan="1" colspan="1">6,123</td><td rowspan="1" colspan="1">VU</td><td rowspan="1" colspan="1">Pakistan</td></tr><tr><td rowspan="1" colspan="1">
                <italic><tp:taxon-name><tp:taxon-name-part taxon-name-part-type="genus" reg="Vincetoxicum">V.</tp:taxon-name-part> <tp:taxon-name-part taxon-name-part-type="species" reg="subcanescens">subcanescens</tp:taxon-name-part></tp:taxon-name></italic>
              </td><td rowspan="1" colspan="1">76</td><td rowspan="1" colspan="1">67,173</td><td rowspan="1" colspan="1">LC</td><td rowspan="1" colspan="1">Pakistan, India, Tibet (China)</td></tr></tbody></table></table-wrap></tp:treatment-sec></tp:taxon-treatment>
