# Supplementary material for: Taxonomy of Vincetoxicum s.str. (Asclepiadoideae, Apocynaceae) from southern Asia including three new species and resurrected names
Source: PhytoKeys. 2021 Jun 17;179:35–73. doi: 10.3897/phytokeys.179.62514 (PMC8225607; doi:10.3897/phytokeys.179.62514)
Supplement: XML Treatment for Vincetoxicum stocksii [file phytokeys.179.62514-treatment10.xml]

<!DOCTYPE tp:taxon-treatment
  PUBLIC "-//TaxonX//DTD Taxonomic Treatment Publishing DTD v0 20100105//EN" "tax-treatment-NSO.dtd">
<tp:taxon-treatment xmlns:tp="http://www.plazi.org/taxpub"><tp:treatment-meta><kwd-group><label>Taxon classification</label><kwd><named-content xmlns:xlink="http://www.w3.org/1999/xlink" content-type="kingdom">Plantae</named-content></kwd><kwd><named-content xmlns:xlink="http://www.w3.org/1999/xlink" content-type="order">Gentianales</named-content></kwd><kwd><named-content xmlns:xlink="http://www.w3.org/1999/xlink" content-type="family">Apocynaceae</named-content></kwd></kwd-group><mixed-citation publication-type="journal"><person-group><name><surname>Shah</surname><given-names>Sayed Afzal</given-names></name><name><surname>Sultan</surname><given-names>Amir</given-names></name><name><surname>Wen</surname><given-names>Jun</given-names></name><name><surname>Ullah</surname><given-names>Zahid</given-names></name><name><surname>Nisa</surname><given-names>Surat Un</given-names></name><name><surname>Ren</surname><given-names>Zhumei</given-names></name><name><surname>Alam</surname><given-names>Muhammad Maqsood</given-names></name><name><surname>Iqbal</surname><given-names>Javed</given-names></name><name><surname>Mumtaz</surname><given-names>Abdul Samad</given-names></name></person-group><article-title>Taxonomy of <italic><tp:taxon-name><tp:taxon-name-part taxon-name-part-type="genus" reg="Vincetoxicum">Vincetoxicum</tp:taxon-name-part></tp:taxon-name></italic> s.str. (<tp:taxon-name><tp:taxon-name-part taxon-name-part-type="subfamily">Asclepiadoideae</tp:taxon-name-part></tp:taxon-name>, <tp:taxon-name><tp:taxon-name-part taxon-name-part-type="family">Apocynaceae</tp:taxon-name-part></tp:taxon-name>) from southern Asia including three new species and resurrected names</article-title><source>PhytoKeys</source><day>17</day><month>6</month><year>2021</year><volume>179</volume><fpage>35</fpage><lpage>73</lpage><pub-id pub-id-type="doi">10.3897/phytokeys.179.62514</pub-id></mixed-citation></tp:treatment-meta><tp:nomenclature><label>10.</label><tp:taxon-name><object-id xmlns:xlink="http://www.w3.org/1999/xlink" content-type="arpha" xlink:type="simple">E048150D-2411-5071-A434-EDE9BB3CAC11</object-id>
              <tp:taxon-name-part taxon-name-part-type="genus" reg="Vincetoxicum">Vincetoxicum</tp:taxon-name-part>
              <tp:taxon-name-part taxon-name-part-type="species" reg="stocksii">stocksii</tp:taxon-name-part>
            </tp:taxon-name><tp:taxon-authority>Ali &amp; Khatoon., Pak. J. Bot. 14(1): 65. 1982</tp:taxon-authority></tp:nomenclature><tp:treatment-sec sec-type="material" id="SECID0EKUCI"><title>Type.</title><p>Pakistan. Balochistan: D-5 Near Bharat Khel on way to Zhob, erect shrub, l m. tall, 15 May 1978, <italic>S. Nazimuddin</italic> &amp; <italic>S. Abedin 680</italic> (<bold><italic>Holotype</italic></bold>: KUH!). Illustrated by <xref ref-type="bibr" rid="B1">Ali (1983</xref>: 36).</p><p>Herbs to undershrubs, up to 60 (–100) cm tall. Stem longitudinally striate, pubescent along two longitudinal lines, sometimes moderately pubescent all around, internodes 1–7 cm long. Leaves opposite, decussate, lower and upper leaves smaller than the middle ones, petiolate; petioles 2–8 mm long, glabrous to sparsely pubescent, sometimes pubescent along the adaxial channel only; lamina mostly narrowly ovate to narrowly or broadly lanceolate, rarely elliptic-ovate, sparsely pubescent on both sides, 3–6 × 1–2 cm; apex acute; base mostly obtuse to sometime sub-acute; margins smooth, mostly pubescent; secondary veins 7–9 on each side of midvein, visible on both surfaces, sometimes sunken, pubescent. Inflorescences axillary, mostly sessile, often both sessile and short- to long-pedunculate inflorescences present on the same plant; peduncles up to 3 cm; bracts narrow, ca. 1 mm long, pubescent; pedicels 2–4 mm long, sparsely or densely pubescent. Flowers bicolored: calyx lobes green, and lower half of corolla lobes purple, upper half green, corona and gynostegium purple; sepals ovate or tapering into acute to narrowly acute apices, ca. 1 mm long, narrowly ovate, ca. 0.5 mm long, a few marginal and surface trichomes present, calycine colleters 5 per flower; corolla tube ca. 1 mm long, lobes oblong-ovate, ca. 2 × 1 mm, pubescent within, apex obtuse or occasionally emarginate; corona lobes subulate, ca. 1 mm long, less than 0.5 mm broad, much longer than gynostegium, apices approaching those of the opposite corona lobes, convergent; staminal appendages obtuse. Follicles narrowly ovate to fusiform, 5–9.5 × 1–1.5 cm, glabrous, inconspicuously striate, apex acuminate. Seeds 6–9 × 4–6.5 mm, dorsally dotted, lateral wings less than 1 mm broad; coma white, ca. 1.5 cm long.</p></tp:treatment-sec><tp:treatment-sec sec-type="distribution" id="SECID0E3UCI"><title>Distribution and habitat.</title><p>Endemic to Zhob and Qila Saifullah districts in northeast Balochistan, Pakistan. It is found on dry stream beds made up of soil, stones and gravel. Its elevation ranges from 1300 to 2100 m.</p></tp:treatment-sec><tp:treatment-sec sec-type="phenology" id="SECID0EBVCI"><title>Phenology.</title><p><italic><tp:taxon-name><tp:taxon-name-part taxon-name-part-type="genus" reg="Vincetoxicum">Vincetoxicum</tp:taxon-name-part> <tp:taxon-name-part taxon-name-part-type="species" reg="stocksii">stocksii</tp:taxon-name-part></tp:taxon-name></italic> flowers from April to June and fruits from June to August.</p></tp:treatment-sec><tp:treatment-sec sec-type="Provisional conservation status" id="SECID0ESVCI"><title>Provisional conservation status.</title><p>Vulnerable (Table <xref ref-type="table" rid="T1">1</xref>). <italic><tp:taxon-name><tp:taxon-name-part taxon-name-part-type="genus" reg="Vincetoxicum">Vincetoxicum</tp:taxon-name-part> <tp:taxon-name-part taxon-name-part-type="species" reg="stocksii">stocksii</tp:taxon-name-part></tp:taxon-name></italic> is endemic to two districts in Balochistan province, Pakistan. The populations are partially fragmented and face the threat of habitat loss especially on the dry stream beds due to rains.</p></tp:treatment-sec><tp:treatment-sec sec-type="notes" id="SECID0EHWCI"><title>Notes.</title><p><italic><tp:taxon-name><tp:taxon-name-part taxon-name-part-type="genus" reg="Vincetoxicum">Vincetoxicum</tp:taxon-name-part> <tp:taxon-name-part taxon-name-part-type="species" reg="stocksii">stocksii</tp:taxon-name-part></tp:taxon-name></italic> is a member of the purple-flowered group. Before its description as a new species by <xref ref-type="bibr" rid="B2">Ali and Khatoon (1982)</xref>, it was identified as <italic><tp:taxon-name><tp:taxon-name-part taxon-name-part-type="genus" reg="Vincetoxicum">V.</tp:taxon-name-part> <tp:taxon-name-part taxon-name-part-type="species" reg="arnottianum">arnottianum</tp:taxon-name-part></tp:taxon-name></italic>. Recently, <xref ref-type="bibr" rid="B26">Shah et al. (2018)</xref> disintegrated <italic><tp:taxon-name><tp:taxon-name-part taxon-name-part-type="genus" reg="Vincetoxicum">V.</tp:taxon-name-part> <tp:taxon-name-part taxon-name-part-type="species" reg="stocksii">stocksii</tp:taxon-name-part></tp:taxon-name></italic> into two species, separating from it <italic><tp:taxon-name><tp:taxon-name-part taxon-name-part-type="genus" reg="Vincetoxicum">V.</tp:taxon-name-part> <tp:taxon-name-part taxon-name-part-type="species" reg="luridum">luridum</tp:taxon-name-part></tp:taxon-name></italic>, an endemic of southwest Balochistan based on indumentum type on vegetative parts, corona lobes shape, pollinarium morphology and seed coat ornamentation. <italic><tp:taxon-name><tp:taxon-name-part taxon-name-part-type="genus" reg="Vincetoxicum">Vincetoxicum</tp:taxon-name-part> <tp:taxon-name-part taxon-name-part-type="species" reg="stocksii">stocksii</tp:taxon-name-part></tp:taxon-name></italic> can be easily differentiated from <italic><tp:taxon-name><tp:taxon-name-part taxon-name-part-type="genus" reg="Vincetoxicum">V.</tp:taxon-name-part> <tp:taxon-name-part taxon-name-part-type="species" reg="arnottianum">arnottianum</tp:taxon-name-part></tp:taxon-name></italic> by the smaller pubescent leaves, the non-twisted and internally pilose corolla lobes, and the subulate corona lobes. These characters also differentiate it from <italic><tp:taxon-name><tp:taxon-name-part taxon-name-part-type="genus" reg="Vincetoxicum">V.</tp:taxon-name-part> <tp:taxon-name-part taxon-name-part-type="species" reg="sakesarense">sakesarense</tp:taxon-name-part></tp:taxon-name></italic>. The presence of both sessile and distinctly pedunculate inflorescences on the same plant is a common character shared between <italic><tp:taxon-name><tp:taxon-name-part taxon-name-part-type="genus" reg="Vincetoxicum">V.</tp:taxon-name-part> <tp:taxon-name-part taxon-name-part-type="species" reg="stocksii">stocksii</tp:taxon-name-part></tp:taxon-name></italic> and <italic><tp:taxon-name><tp:taxon-name-part taxon-name-part-type="genus" reg="Vincetoxicum">V.</tp:taxon-name-part> <tp:taxon-name-part taxon-name-part-type="species" reg="lenifolium">lenifolium</tp:taxon-name-part></tp:taxon-name></italic>. However, green flowers, glabrous corolla lobes and smaller rhomboid corona lobes readily distinguish <italic><tp:taxon-name><tp:taxon-name-part taxon-name-part-type="genus" reg="Vincetoxicum">V.</tp:taxon-name-part> <tp:taxon-name-part taxon-name-part-type="species" reg="lenifolium">lenifolium</tp:taxon-name-part></tp:taxon-name></italic> from <italic><tp:taxon-name><tp:taxon-name-part taxon-name-part-type="genus" reg="Vincetoxicum">V.</tp:taxon-name-part> <tp:taxon-name-part taxon-name-part-type="species" reg="stocksii">stocksii</tp:taxon-name-part></tp:taxon-name></italic>.</p></tp:treatment-sec><tp:treatment-sec sec-type="material" id="SECID0EO1CI"><title>Specimens examined.</title><p><bold>Pakistan. Balochistan</bold>: Northeast Balochistan: ca. 30 km from Zhob on way to Quetta, 07 July 1988, <italic>T. Ali &amp; T. Ahmad 23361</italic> (KUH); Janabad: ca. 33 km from Zhob on way to Qila Saifullah, 1 June 1995, <italic>T. Ali &amp; G.R. Sarwar 2754</italic> (KUH); ca. 20 km from Qilla Saifullah on way to Zhob (Fort Sandeman), 19 May 1984, <italic>S. Omer &amp; A. Ghafoor 1640</italic> (KUH); Murgha (Balochistan), 25 October 1950, <italic>A.H. Khan</italic> s.n. (RAW); Lakkaband, 21 May 1896, <italic>J.F. Duthie</italic> s.n. (RAW); Hindubagh, 7000 ft., 24 October 1969, <italic>Shariq 8318 &amp; 8322</italic> (PFI); Quetta, in valle 12 km. N. Murgha Kibsai, <named-content xmlns:xlink="http://www.w3.org/1999/xlink" content-type="dwc:verbatimCoordinates" xlink:type="simple"><named-content content-type="geo-json" specific-use="{&#34;type&#34;:&#34;Point&#34;,&#34;coordinates&#34;:[69.416667,30.800000]}" id="NCID0EF2CI" xlink:type="simple">30°48'N, 69°25'E</named-content></named-content>, substr. Tonschiefer, 1600 m, s.d., <italic>K.H. Rechinger 29803</italic> (K); Quetta: Murgha Kibsai to Fort Sandeman, ca. 30 km from Fort Sandeman, stony and sandy plain, ca. 1500 m, 19 May 1965, <italic>J. Lamond 1440</italic> (MO); Zhob: 15 km towards Quetta, 1390 m, 17 August 2016, <italic>R. Khan, Z. Abedin, N. Khan, B. Gul SAS-21</italic> (RAW).</p><fig id="F14" position="float" orientation="portrait"><object-id xmlns:xlink="http://www.w3.org/1999/xlink" content-type="doi" xlink:type="simple">10.3897/phytokeys.179.62514.figure14</object-id><object-id xmlns:xlink="http://www.w3.org/1999/xlink" content-type="arpha" xlink:type="simple">3072C127-73D4-5F78-87DC-8E39A7A4C849</object-id><label>Figure 14.</label><caption><p><italic><tp:taxon-name><tp:taxon-name-part taxon-name-part-type="genus" reg="Vincetoxicum">Vincetoxicum</tp:taxon-name-part> <tp:taxon-name-part taxon-name-part-type="species" reg="stewartianum">stewartianum</tp:taxon-name-part></tp:taxon-name></italic> illustrated by M. Saleem from <italic>R.R. Stewart 16709</italic> (RAW) <bold>A</bold> plant <bold>B</bold> adaxial surface of leaf <bold>C</bold> abaxial surface of leaf <bold>D</bold> corona.</p></caption><graphic xmlns:xlink="http://www.w3.org/1999/xlink" xlink:href="phytokeys-179-035-g014.jpg" position="float" orientation="portrait" xlink:type="simple" id="oo_556594.jpg"><uri content-type="original_file" xlink:type="simple">https://binary.pensoft.net/fig/556594</uri></graphic></fig><fig id="F15" position="float" orientation="portrait"><object-id xmlns:xlink="http://www.w3.org/1999/xlink" content-type="doi" xlink:type="simple">10.3897/phytokeys.179.62514.figure15</object-id><object-id xmlns:xlink="http://www.w3.org/1999/xlink" content-type="arpha" xlink:type="simple">B7532D1F-20F7-589E-8B11-0BDCF81FE667</object-id><label>Figure 15.</label><caption><p>Field and garden photographs of <italic><tp:taxon-name><tp:taxon-name-part taxon-name-part-type="genus" reg="Vincetoxicum">Vincetoxicum</tp:taxon-name-part> <tp:taxon-name-part taxon-name-part-type="species" reg="stocksii">stocksii</tp:taxon-name-part></tp:taxon-name></italic><bold>A</bold> habit <bold>B</bold> flowers. <bold>Note</bold>: A potted plant was photographed at the Botanical Conservatory, <abbrev xmlns:xlink="http://www.w3.org/1999/xlink" content-type="institution" xlink:title="National Agriculture Research Centre" id="ABBRID0EL4CI" xlink:type="simple">NARC</abbrev>; Islamabad. The insect is a honey bee. We did not observe successful pollination in the botanical conservatory in three years. Photos by S.A. Shah.</p></caption><graphic xmlns:xlink="http://www.w3.org/1999/xlink" xlink:href="phytokeys-179-035-g015.jpg" position="float" orientation="portrait" xlink:type="simple" id="oo_556595.jpg"><uri content-type="original_file" xlink:type="simple">https://binary.pensoft.net/fig/556595</uri></graphic></fig><fig id="F16" position="float" orientation="portrait"><object-id xmlns:xlink="http://www.w3.org/1999/xlink" content-type="doi" xlink:type="simple">10.3897/phytokeys.179.62514.figure16</object-id><object-id xmlns:xlink="http://www.w3.org/1999/xlink" content-type="arpha" xlink:type="simple">58CD7F55-BAF6-5586-A49B-415EA7572F9A</object-id><label>Figure 16.</label><caption><p>Field photographs of <italic><tp:taxon-name><tp:taxon-name-part taxon-name-part-type="genus" reg="Vincetoxicum">Vincetoxicum</tp:taxon-name-part> <tp:taxon-name-part taxon-name-part-type="species" reg="subcanescens">subcanescens</tp:taxon-name-part></tp:taxon-name></italic><bold>A</bold> habit <bold>B, C</bold> leaves and inflorescences <bold>D</bold> flowers. Photos by S.A. Shah.</p></caption><graphic xmlns:xlink="http://www.w3.org/1999/xlink" xlink:href="phytokeys-179-035-g016.jpg" position="float" orientation="portrait" xlink:type="simple" id="oo_556596.jpg"><uri content-type="original_file" xlink:type="simple">https://binary.pensoft.net/fig/556596</uri></graphic></fig></tp:treatment-sec><tp:treatment-sec><!--Section generated to contain objects referenced in tp:taxon-treatment.--><table-wrap id="T1" position="float" orientation="portrait"><label>Table 1.</label><caption><p>Provisional conservation assessment and areas of endemism of southern Asian <italic><tp:taxon-name><tp:taxon-name-part taxon-name-part-type="genus" reg="Vincetoxicum">Vincetoxicum</tp:taxon-name-part></tp:taxon-name></italic>.</p></caption><table id="TID0E1PAI" rules="all"><tbody><tr><th rowspan="1" colspan="1">Species</th><th rowspan="1" colspan="1"><abbrev xmlns:xlink="http://www.w3.org/1999/xlink" xlink:title="Area of Occupancy" id="ABBRID0EQWAE" xlink:type="simple">AOO</abbrev> (km<sup>2</sup>)</th><th rowspan="1" colspan="1"><abbrev xmlns:xlink="http://www.w3.org/1999/xlink" xlink:title="Extent of Occurrence" id="ABBRID0E1WAE" xlink:type="simple">EOO</abbrev> (km<sup>2</sup>)</th><th rowspan="1" colspan="1">Provisional conservation assessment (IUCN 2017)</th><th rowspan="1" colspan="1">Endemic to</th></tr><tr><td rowspan="1" colspan="1">
                <italic><tp:taxon-name><tp:taxon-name-part taxon-name-part-type="genus" reg="Vincetoxicum">Vincetoxicum</tp:taxon-name-part> <tp:taxon-name-part taxon-name-part-type="species" reg="arnottianum">arnottianum</tp:taxon-name-part></tp:taxon-name></italic>
              </td><td rowspan="1" colspan="1">88</td><td rowspan="1" colspan="1">30,680</td><td rowspan="1" colspan="1">NT</td><td rowspan="1" colspan="1">Pakistan, India</td></tr><tr><td rowspan="1" colspan="1">
                <italic><tp:taxon-name><tp:taxon-name-part taxon-name-part-type="genus" reg="Vincetoxicum">V.</tp:taxon-name-part> <tp:taxon-name-part taxon-name-part-type="species" reg="cabulicum">cabulicum</tp:taxon-name-part></tp:taxon-name></italic>
              </td><td rowspan="1" colspan="1">20</td><td rowspan="1" colspan="1">11,583</td><td rowspan="1" colspan="1">VU</td><td rowspan="1" colspan="1">Afghanistan</td></tr><tr><td rowspan="1" colspan="1">
                <italic><tp:taxon-name><tp:taxon-name-part taxon-name-part-type="genus" reg="Vincetoxicum">V.</tp:taxon-name-part> <tp:taxon-name-part taxon-name-part-type="species" reg="cardiostephanum">cardiostephanum</tp:taxon-name-part></tp:taxon-name></italic>
              </td><td rowspan="1" colspan="1">12</td><td rowspan="1" colspan="1">53</td><td rowspan="1" colspan="1">CR</td><td rowspan="1" colspan="1">Afghanistan, Pakistan</td></tr><tr><td rowspan="1" colspan="1">
                <italic><tp:taxon-name><tp:taxon-name-part taxon-name-part-type="genus" reg="Vincetoxicum">V.</tp:taxon-name-part> <tp:taxon-name-part taxon-name-part-type="species" reg="glaucum">glaucum</tp:taxon-name-part></tp:taxon-name></italic>
              </td><td rowspan="1" colspan="1">20</td><td rowspan="1" colspan="1">16,215</td><td rowspan="1" colspan="1">DD</td><td rowspan="1" colspan="1">India, Nepal</td></tr><tr><td rowspan="1" colspan="1">
                <italic><tp:taxon-name><tp:taxon-name-part taxon-name-part-type="genus" reg="Vincetoxicum">V.</tp:taxon-name-part> <tp:taxon-name-part taxon-name-part-type="species" reg="kenouriense">kenouriense</tp:taxon-name-part></tp:taxon-name></italic>
              </td><td rowspan="1" colspan="1">116</td><td rowspan="1" colspan="1">263,512</td><td rowspan="1" colspan="1">LC</td><td rowspan="1" colspan="1">Pakistan, India, Nepal, Bhutan</td></tr><tr><td rowspan="1" colspan="1">
                <italic><tp:taxon-name><tp:taxon-name-part taxon-name-part-type="genus" reg="Vincetoxicum">V.</tp:taxon-name-part> <tp:taxon-name-part taxon-name-part-type="species" reg="lenifolium">lenifolium</tp:taxon-name-part></tp:taxon-name></italic>
              </td><td rowspan="1" colspan="1">16</td><td rowspan="1" colspan="1">836</td><td rowspan="1" colspan="1">EN</td><td rowspan="1" colspan="1">Pakistan</td></tr><tr><td rowspan="1" colspan="1">
                <italic><tp:taxon-name><tp:taxon-name-part taxon-name-part-type="genus" reg="Vincetoxicum">V.</tp:taxon-name-part> <tp:taxon-name-part taxon-name-part-type="species" reg="luridum">luridum</tp:taxon-name-part></tp:taxon-name></italic>
              </td><td rowspan="1" colspan="1">52</td><td rowspan="1" colspan="1">28,013</td><td rowspan="1" colspan="1">NT</td><td rowspan="1" colspan="1">Pakistan</td></tr><tr><td rowspan="1" colspan="1">
                <italic><tp:taxon-name><tp:taxon-name-part taxon-name-part-type="genus" reg="Vincetoxicum">V.</tp:taxon-name-part> <tp:taxon-name-part taxon-name-part-type="species" reg="sakesarense">sakesarense</tp:taxon-name-part></tp:taxon-name></italic>
              </td><td rowspan="1" colspan="1">8</td><td rowspan="1" colspan="1">–</td><td rowspan="1" colspan="1">CR</td><td rowspan="1" colspan="1">Pakistan</td></tr><tr><td rowspan="1" colspan="1">
                <italic><tp:taxon-name><tp:taxon-name-part taxon-name-part-type="genus" reg="Vincetoxicum">V.</tp:taxon-name-part> <tp:taxon-name-part taxon-name-part-type="species" reg="stewartianum">stewartianum</tp:taxon-name-part></tp:taxon-name></italic>
              </td><td rowspan="1" colspan="1">4</td><td rowspan="1" colspan="1">–</td><td rowspan="1" colspan="1">DD</td><td rowspan="1" colspan="1">India</td></tr><tr><td rowspan="1" colspan="1">
                <italic><tp:taxon-name><tp:taxon-name-part taxon-name-part-type="genus" reg="Vincetoxicum">V.</tp:taxon-name-part> <tp:taxon-name-part taxon-name-part-type="species" reg="stocksii">stocksii</tp:taxon-name-part></tp:taxon-name></italic>
              </td><td rowspan="1" colspan="1">36</td><td rowspan="1" colspan="1">6,123</td><td rowspan="1" colspan="1">VU</td><td rowspan="1" colspan="1">Pakistan</td></tr><tr><td rowspan="1" colspan="1">
                <italic><tp:taxon-name><tp:taxon-name-part taxon-name-part-type="genus" reg="Vincetoxicum">V.</tp:taxon-name-part> <tp:taxon-name-part taxon-name-part-type="species" reg="subcanescens">subcanescens</tp:taxon-name-part></tp:taxon-name></italic>
              </td><td rowspan="1" colspan="1">76</td><td rowspan="1" colspan="1">67,173</td><td rowspan="1" colspan="1">LC</td><td rowspan="1" colspan="1">Pakistan, India, Tibet (China)</td></tr></tbody></table></table-wrap></tp:treatment-sec><ref-list><ref id="B1"><mixed-citation xmlns:xlink="http://www.w3.org/1999/xlink" xlink:type="simple"><person-group><name name-style="western"><surname>Ali</surname><given-names>SI</given-names></name></person-group> (<year>1983</year>) <source><tp:taxon-name><tp:taxon-name-part taxon-name-part-type="family">Asclepiadaceae</tp:taxon-name-part></tp:taxon-name>. In: Nasir E, Ali SI (Eds) Flora of Pakistan 150.</source><publisher-name>Shamim Printing Press</publisher-name>, <publisher-loc>Karachi</publisher-loc>, <size units="page">65 pp</size>.</mixed-citation></ref><ref id="B2"><mixed-citation xmlns:xlink="http://www.w3.org/1999/xlink" xlink:type="simple"><person-group><name name-style="western"><surname>Ali</surname><given-names>SI</given-names></name><name name-style="western"><surname>Khatoon</surname><given-names>S</given-names></name></person-group> (<year>1982</year>) <article-title>Genus <italic><tp:taxon-name><tp:taxon-name-part taxon-name-part-type="genus">Vincetoxicum</tp:taxon-name-part></tp:taxon-name></italic> von Wolf (<tp:taxon-name><tp:taxon-name-part taxon-name-part-type="family">Asclepiadaceae</tp:taxon-name-part></tp:taxon-name>) in Pakistan.</article-title><source>Pakistan Journal of Botany</source><volume>14</volume>(<issue>1</issue>): <fpage>61</fpage>–<lpage>68</lpage>.</mixed-citation></ref><ref id="B26"><mixed-citation xmlns:xlink="http://www.w3.org/1999/xlink" xlink:type="simple"><person-group><name name-style="western"><surname>Shah</surname><given-names>SA</given-names></name><name name-style="western"><surname>Sultan</surname><given-names>A</given-names></name><name name-style="western"><surname>Wen</surname><given-names>J</given-names></name><name name-style="western"><surname>Nisa</surname><given-names>SU</given-names></name><name name-style="western"><surname>Su</surname><given-names>X</given-names></name><name name-style="western"><surname>Iqbal</surname><given-names>J</given-names></name><name name-style="western"><surname>Mumtaz</surname><given-names>AS</given-names></name></person-group> (<year>2018</year>) <article-title><italic><tp:taxon-name><tp:taxon-name-part taxon-name-part-type="genus">Vincetoxicum</tp:taxon-name-part> <tp:taxon-name-part taxon-name-part-type="species">luridum</tp:taxon-name-part></tp:taxon-name></italic> (Asclepiadeae, <tp:taxon-name><tp:taxon-name-part taxon-name-part-type="subfamily">Asclepiadoideae</tp:taxon-name-part></tp:taxon-name>, <tp:taxon-name><tp:taxon-name-part taxon-name-part-type="family">Apocynaceae</tp:taxon-name-part></tp:taxon-name>), a new and long misunderstood endemic species from Balochistan, Pakistan.</article-title><source>Phytotaxa</source><volume>357</volume>(<issue>2</issue>): <fpage>117</fpage>–<lpage>125</lpage>. <ext-link xlink:type="simple" ext-link-type="doi" xlink:href="10.11646/phytotaxa.357.2.4">https://doi.org/10.11646/phytotaxa.357.2.4</ext-link></mixed-citation></ref></ref-list></tp:taxon-treatment>
