# Supplementary material for: Taxonomy of Vincetoxicum s.str. (Asclepiadoideae, Apocynaceae) from southern Asia including three new species and resurrected names
Source: PhytoKeys. 2021 Jun 17;179:35–73. doi: 10.3897/phytokeys.179.62514 (PMC8225607; doi:10.3897/phytokeys.179.62514)
Supplement: XML Treatment for Vincetoxicum subcanescens [file phytokeys.179.62514-treatment11.xml]

<!DOCTYPE tp:taxon-treatment
  PUBLIC "-//TaxonX//DTD Taxonomic Treatment Publishing DTD v0 20100105//EN" "tax-treatment-NSO.dtd">
<tp:taxon-treatment xmlns:tp="http://www.plazi.org/taxpub"><tp:treatment-meta><kwd-group><label>Taxon classification</label><kwd><named-content xmlns:xlink="http://www.w3.org/1999/xlink" content-type="kingdom">Plantae</named-content></kwd><kwd><named-content xmlns:xlink="http://www.w3.org/1999/xlink" content-type="order">Gentianales</named-content></kwd><kwd><named-content xmlns:xlink="http://www.w3.org/1999/xlink" content-type="family">Apocynaceae</named-content></kwd></kwd-group><mixed-citation publication-type="journal"><person-group><name><surname>Shah</surname><given-names>Sayed Afzal</given-names></name><name><surname>Sultan</surname><given-names>Amir</given-names></name><name><surname>Wen</surname><given-names>Jun</given-names></name><name><surname>Ullah</surname><given-names>Zahid</given-names></name><name><surname>Nisa</surname><given-names>Surat Un</given-names></name><name><surname>Ren</surname><given-names>Zhumei</given-names></name><name><surname>Alam</surname><given-names>Muhammad Maqsood</given-names></name><name><surname>Iqbal</surname><given-names>Javed</given-names></name><name><surname>Mumtaz</surname><given-names>Abdul Samad</given-names></name></person-group><article-title>Taxonomy of <italic><tp:taxon-name><tp:taxon-name-part taxon-name-part-type="genus" reg="Vincetoxicum">Vincetoxicum</tp:taxon-name-part></tp:taxon-name></italic> s.str. (<tp:taxon-name><tp:taxon-name-part taxon-name-part-type="subfamily">Asclepiadoideae</tp:taxon-name-part></tp:taxon-name>, <tp:taxon-name><tp:taxon-name-part taxon-name-part-type="family">Apocynaceae</tp:taxon-name-part></tp:taxon-name>) from southern Asia including three new species and resurrected names</article-title><source>PhytoKeys</source><day>17</day><month>6</month><year>2021</year><volume>179</volume><fpage>35</fpage><lpage>73</lpage><pub-id pub-id-type="doi">10.3897/phytokeys.179.62514</pub-id></mixed-citation></tp:treatment-meta><tp:nomenclature><label>11.</label><tp:taxon-name><object-id xmlns:xlink="http://www.w3.org/1999/xlink" content-type="arpha" xlink:type="simple">24DCF637-3DD4-5028-A2BD-B62B91E64738</object-id>
              <tp:taxon-name-part taxon-name-part-type="genus" reg="Vincetoxicum">Vincetoxicum</tp:taxon-name-part>
              <tp:taxon-name-part taxon-name-part-type="species" reg="subcanescens">subcanescens</tp:taxon-name-part>
              <object-id xmlns:xlink="http://www.w3.org/1999/xlink" content-type="ipni" xlink:type="simple">urn:lsid:ipni.org:names:77217790-1</object-id>
            </tp:taxon-name><tp:taxon-authority>S.A. Shah &amp; A. Sultan</tp:taxon-authority><tp:taxon-status xmlns:xlink="http://www.w3.org/1999/xlink" xlink:type="simple">sp. nov.</tp:taxon-status></tp:nomenclature><tp:treatment-sec sec-type="diagnosis" id="SECID0E46CI"><title>Diagnosis.</title><p>Differing from <italic><tp:taxon-name><tp:taxon-name-part taxon-name-part-type="genus" reg="Vincetoxicum">V.</tp:taxon-name-part> <tp:taxon-name-part taxon-name-part-type="species" reg="cabulicum">cabulicum</tp:taxon-name-part></tp:taxon-name></italic> by having distinctly petiolate leaves, green flowers, and clavate corona lobes. In <italic><tp:taxon-name><tp:taxon-name-part taxon-name-part-type="genus" reg="Vincetoxicum">V.</tp:taxon-name-part> <tp:taxon-name-part taxon-name-part-type="species" reg="cabulicum">cabulicum</tp:taxon-name-part></tp:taxon-name></italic>, leaves are sessile, flowers dark purple, and corona lobes obovate.</p><fig id="F17" position="float" orientation="portrait"><object-id xmlns:xlink="http://www.w3.org/1999/xlink" content-type="doi" xlink:type="simple">10.3897/phytokeys.179.62514.figure17</object-id><object-id xmlns:xlink="http://www.w3.org/1999/xlink" content-type="arpha" xlink:type="simple">7F748647-4EB2-5F69-8117-F8B2DE415166</object-id><label>Figure 17.</label><caption><p><italic><tp:taxon-name><tp:taxon-name-part taxon-name-part-type="genus" reg="Vincetoxicum">Vincetoxicum</tp:taxon-name-part> <tp:taxon-name-part taxon-name-part-type="species" reg="subcanescens">subcanescens</tp:taxon-name-part></tp:taxon-name></italic> illustrated by S.A. Shah &amp; S.U. Nisa from <italic>S.A. Shah &amp; A. Ullah SAS-8</italic> (RAW!) <bold>A</bold> plant with flowers and fruits <bold>B</bold> flowering node and leaf <bold>C</bold> flower <bold>D</bold> corona (black).</p></caption><graphic xmlns:xlink="http://www.w3.org/1999/xlink" xlink:href="phytokeys-179-035-g017.jpg" position="float" orientation="portrait" xlink:type="simple" id="oo_556597.jpg"><uri content-type="original_file" xlink:type="simple">https://binary.pensoft.net/fig/556597</uri></graphic></fig></tp:treatment-sec><tp:treatment-sec sec-type="material" id="SECID0E2BDI"><title>Type.</title><p>Pakistan. Dir Upper, Patraak, mountain slope near river, 1600 m, 16 June 2015, <italic>S.A. Shah &amp; A. Ullah SAS-8A</italic> (<bold><italic>Holotype</italic></bold>: RAW!).</p><p>Undershrubs, up to 75 cm tall. Stem and other vegetative parts sub-canescent, internodes 1–9 cm long, striate. Leaves opposite, rarely whorled on some nodes; petioles 1–18 mm long; lamina discolorous, narrow to broadly ovate to sometimes lanceolate-ovate, 3–9 × 1.2–4.8 cm; apex acute to narrowly acute to shortly acuminate; base rounded to sub-cordate to sub-truncate; veins visible on both sides, more prominent on adaxial side, secondary veins 6–12 on each side of midvein, tertiary veins sometimes visible, lamina sub-canescent on both sides. Inflorescences sessile or both sessile and pedunculate inflorescences present on the same plant; peduncles up to 2.5 cm long, sub-canescent; bracts narrow with a few marginal trichomes; pedicels 2–7 mm long, pubescent. Flowers green to yellowish-green, 3–4 × 2–2.5 mm; sepals tapering into acute to narrowly acute apices, pubescent along margins and abaxial surface, up to 2 mm long, calycine colleters single or in pairs; corolla tube ca. 1 mm long, lobes tapering into obtuse apex, 2–2.5 × 1–1.5 mm, margins appearing wavy in dry flowers, sub-bearded within; corona lobes clavate, 0.5–1 × 0.2–0.5 mm, reaching the base, the middle or, rarely, the apex of the staminal appendages, divergent. Follicles fusiform, 4.5–9.5 × 0.7–1 cm, sparsely pubescent, minutely striate, apex narrowly acuminate. Seeds 5–6 × 2–3 mm, wings up to 1 mm broad; coma up to 3 mm long.</p></tp:treatment-sec><tp:treatment-sec sec-type="distribution" id="SECID0EHCDI"><title>Distribution and habitat.</title><p>Endemic to Pakistan (Chitral, Dir, Swat and Gilgit Baltistan), Kashmir (Ladakh) and China (Tibet) . The habitat of the species is open slopes. Soil type is clay to gravel to large size stones. The elevation ranges from 1600 to 2800 m.</p></tp:treatment-sec><tp:treatment-sec sec-type="etymology" id="SECID0EMCDI"><title>Etymology.</title><p>The name is based on the sub-canescent indumentum on the vegetative parts of the plant.</p></tp:treatment-sec><tp:treatment-sec sec-type="phenology" id="SECID0ERCDI"><title>Phenology.</title><p><italic><tp:taxon-name><tp:taxon-name-part taxon-name-part-type="genus" reg="Vincetoxicum">Vincetoxicum</tp:taxon-name-part> <tp:taxon-name-part taxon-name-part-type="species" reg="subcanescens">subcanescens</tp:taxon-name-part></tp:taxon-name></italic> flowers from April to August and fruits from May to October.</p></tp:treatment-sec><tp:treatment-sec sec-type="Provisional conservation status" id="SECID0ECDDI"><title>Provisional conservation status.</title><p>Least concern (Table <xref ref-type="table" rid="T1">1</xref>). <italic><tp:taxon-name><tp:taxon-name-part taxon-name-part-type="genus" reg="Vincetoxicum">Vincetoxicum</tp:taxon-name-part> <tp:taxon-name-part taxon-name-part-type="species" reg="subcanescens">subcanescens</tp:taxon-name-part></tp:taxon-name></italic> is common in its range. However, the populations are extremely distant and clumped.</p></tp:treatment-sec><tp:treatment-sec sec-type="Vernacular name" id="SECID0EXDDI"><title>Vernacular name.</title><p>Lovaki (in Chitrali language).</p></tp:treatment-sec><tp:treatment-sec sec-type="notes" id="SECID0E3DDI"><title>Notes.</title><p><italic><tp:taxon-name><tp:taxon-name-part taxon-name-part-type="genus" reg="Vincetoxicum">Vincetoxicum</tp:taxon-name-part> <tp:taxon-name-part taxon-name-part-type="species" reg="subcanescens">subcanescens</tp:taxon-name-part></tp:taxon-name></italic> was previously misidentified as <italic><tp:taxon-name><tp:taxon-name-part taxon-name-part-type="genus" reg="Vincetoxicum">V.</tp:taxon-name-part> <tp:taxon-name-part taxon-name-part-type="species" reg="canescens">canescens</tp:taxon-name-part></tp:taxon-name></italic> (<xref ref-type="bibr" rid="B2">Ali and Khatoon 1982</xref>; <xref ref-type="bibr" rid="B3">Boissier 1879</xref>). <xref ref-type="bibr" rid="B25">Rechinger (1970)</xref> treated it as <italic><tp:taxon-name><tp:taxon-name-part taxon-name-part-type="genus" reg="Vincetoxicum">V.</tp:taxon-name-part> <tp:taxon-name-part taxon-name-part-type="species" reg="glaucum">glaucum</tp:taxon-name-part></tp:taxon-name></italic> in Flora Iranica and also synonymized <italic><tp:taxon-name><tp:taxon-name-part taxon-name-part-type="genus" reg="Vincetoxicum">V.</tp:taxon-name-part> <tp:taxon-name-part taxon-name-part-type="species" reg="cabulicum">cabulicum</tp:taxon-name-part></tp:taxon-name></italic> with it. <italic><tp:taxon-name><tp:taxon-name-part taxon-name-part-type="genus" reg="Vincetoxicum">Vincetoxicum</tp:taxon-name-part> <tp:taxon-name-part taxon-name-part-type="species" reg="subcanescens">subcanescens</tp:taxon-name-part></tp:taxon-name></italic> differs from <italic><tp:taxon-name><tp:taxon-name-part taxon-name-part-type="genus" reg="Vincetoxicum">V.</tp:taxon-name-part> <tp:taxon-name-part taxon-name-part-type="species" reg="canescens">canescens</tp:taxon-name-part></tp:taxon-name></italic> by the subcanescent indumentum, smaller flowers, clavate corona lobes, and glabrous and narrowly fusiform follicles. <italic><tp:taxon-name><tp:taxon-name-part taxon-name-part-type="genus" reg="Vincetoxicum">Vincetoxicum</tp:taxon-name-part> <tp:taxon-name-part taxon-name-part-type="species" reg="canescens">canescens</tp:taxon-name-part></tp:taxon-name></italic> is distributed in the eastern Mediterranean region in Turkey, Greece, Syria and Iraq. It is characterized by canescent indumentum, larger flowers, arrow-shaped corona lobes, and ovate and canescent follicles. <italic><tp:taxon-name><tp:taxon-name-part taxon-name-part-type="genus" reg="Vincetoxicum">Vincetoxicum</tp:taxon-name-part> <tp:taxon-name-part taxon-name-part-type="species" reg="glaucum">glaucum</tp:taxon-name-part></tp:taxon-name></italic> exhibits variable leaf shapes, sub-glabrous or glabrous leaf surfaces, sessile inflorescences and toothed corona lobes. It is distributed in the Himalayas of India and Nepal. The closest relative of <italic><tp:taxon-name><tp:taxon-name-part taxon-name-part-type="genus" reg="Vincetoxicum">V.</tp:taxon-name-part> <tp:taxon-name-part taxon-name-part-type="species" reg="subcanescens">subcanescens</tp:taxon-name-part></tp:taxon-name></italic> is <italic><tp:taxon-name><tp:taxon-name-part taxon-name-part-type="genus" reg="Vincetoxicum">V.</tp:taxon-name-part> <tp:taxon-name-part taxon-name-part-type="species" reg="cabulicum">cabulicum</tp:taxon-name-part></tp:taxon-name></italic> which differs by the sub-sessile leaves and dark purple corolla and is endemic to northern Afghanistan.</p></tp:treatment-sec><tp:treatment-sec sec-type="material" id="SECID0E3HDI"><title>Specimens examined.</title><p><bold>China. Tibet</bold>: Hab. Tibet, 10,000–12,000 ft., s.d., <italic>J. J. s. n.</italic> (GOET [GOET020098; GOET020099]).</p><p><bold>Kashmir.</bold> Nurla, Ladak, Kashmir. On sandy slope, 28 August 1931, <italic>W. Koelz 2707</italic> (RAW, US); North of Kamri Pass, above Shankargarh, ca. 10,000 ft., s.d., <italic>R.R. Stewart 22773</italic> (K, US); Kargil, Ladakh, Kashmir, 27–28 July 1933, <italic>W. Koelz 6132</italic> (US).</p><p><bold>Pakistan. Khyber Pakhtunkhwa</bold>: Chitral, Rosh Gol Tirich Mulkhow, 9039 ft., dry hard soil, 08 October 2013, <italic>Kifayat 516</italic> (HUP); Chitral to Pirpesh, 8 June 1958, <italic>I.I. Choudhri 7</italic> (RAW); Dir [Upper]: Patraak, 13 July 1968, <italic>Y. Nasir 5089</italic> (RAW); Swat: Batain above Ushu cliffs, 27 July 1953, <italic>R.R. Stewart &amp; A. Rehman 25301</italic> (RAW); <bold>Gilgit Baltistan</bold>: Satpura Nullah near Skardu, s.d., <italic>A. Ghafoor 567</italic> (KUH); Near Rattu above Astor, 21 August 1939, <italic>R.R &amp; I.D. Stewart 18834</italic> (RAW); Bagocha to Olding, Indus valley, ca. 8500 ft., 22 August 1940, <italic>R.R. Stewart 21009</italic> (RAW); Indus Valley: below Parkutta, 20 August 1940, <italic>R.R. Stewart 20908</italic> (RAW); Between Arkote and Biafo base camp, 3200 m, 05 June 1962, <italic>Schussalide 1095</italic> (KUH); Astor: ± 30 km from Pagru on way to Shimshol, ±3000 m, 25 June 2007, <italic>J. Alam et al. 3941</italic> (KUH); Astor: Gorikot P.R.C, 26 May 2008, <italic>A. Noor &amp; Basharat 1489</italic> (KUH); Astor: Peer rant village, bank of cultivated field, 12 September 2004, <italic>A. Noor 52</italic> (KUH); Astor: above Rattu, 2642 m, 23 August 2014, <italic>A. Sultan SAS-52</italic> (RAW); Hunza, Gilgit, ±35 km from Posu on way to Shimshol, 28 June 2007, <italic>J. Alam, Karimuddin &amp; M. Khan 3941</italic> (KUH); Dharkot, 10,500 ft., 19 June 1976, <italic>B. Lyon 8144</italic> (KUH); Skardo-Dras, 8800 ft., petals green, acute, s.d., <italic>C.B. Clarke 30512A</italic> (K); B-9 Baltistan, Paskyum, 9600 ft., flowers greenish, s.d., <italic>B.B. Osmaston 129</italic> (K); Gilgit: Chamrot, 29 July 1957, <italic>M.B. Zaman &amp; D.K. D 1876</italic> (PFI); Gilgit: Passu between lake and glacier, 16 August 1994, S.Z. <italic>Hussain, R.A.W. Lowe, M. Shah &amp; L.S. Springate 632</italic> (PMNH).</p></tp:treatment-sec><tp:treatment-sec><!--Section generated to contain objects referenced in tp:taxon-treatment.--><table-wrap id="T1" position="float" orientation="portrait"><label>Table 1.</label><caption><p>Provisional conservation assessment and areas of endemism of southern Asian <italic><tp:taxon-name><tp:taxon-name-part taxon-name-part-type="genus" reg="Vincetoxicum">Vincetoxicum</tp:taxon-name-part></tp:taxon-name></italic>.</p></caption><table id="TID0E1PAI" rules="all"><tbody><tr><th rowspan="1" colspan="1">Species</th><th rowspan="1" colspan="1"><abbrev xmlns:xlink="http://www.w3.org/1999/xlink" xlink:title="Area of Occupancy" id="ABBRID0EQWAE" xlink:type="simple">AOO</abbrev> (km<sup>2</sup>)</th><th rowspan="1" colspan="1"><abbrev xmlns:xlink="http://www.w3.org/1999/xlink" xlink:title="Extent of Occurrence" id="ABBRID0E1WAE" xlink:type="simple">EOO</abbrev> (km<sup>2</sup>)</th><th rowspan="1" colspan="1">Provisional conservation assessment (IUCN 2017)</th><th rowspan="1" colspan="1">Endemic to</th></tr><tr><td rowspan="1" colspan="1">
                <italic><tp:taxon-name><tp:taxon-name-part taxon-name-part-type="genus" reg="Vincetoxicum">Vincetoxicum</tp:taxon-name-part> <tp:taxon-name-part taxon-name-part-type="species" reg="arnottianum">arnottianum</tp:taxon-name-part></tp:taxon-name></italic>
              </td><td rowspan="1" colspan="1">88</td><td rowspan="1" colspan="1">30,680</td><td rowspan="1" colspan="1">NT</td><td rowspan="1" colspan="1">Pakistan, India</td></tr><tr><td rowspan="1" colspan="1">
                <italic><tp:taxon-name><tp:taxon-name-part taxon-name-part-type="genus" reg="Vincetoxicum">V.</tp:taxon-name-part> <tp:taxon-name-part taxon-name-part-type="species" reg="cabulicum">cabulicum</tp:taxon-name-part></tp:taxon-name></italic>
              </td><td rowspan="1" colspan="1">20</td><td rowspan="1" colspan="1">11,583</td><td rowspan="1" colspan="1">VU</td><td rowspan="1" colspan="1">Afghanistan</td></tr><tr><td rowspan="1" colspan="1">
                <italic><tp:taxon-name><tp:taxon-name-part taxon-name-part-type="genus" reg="Vincetoxicum">V.</tp:taxon-name-part> <tp:taxon-name-part taxon-name-part-type="species" reg="cardiostephanum">cardiostephanum</tp:taxon-name-part></tp:taxon-name></italic>
              </td><td rowspan="1" colspan="1">12</td><td rowspan="1" colspan="1">53</td><td rowspan="1" colspan="1">CR</td><td rowspan="1" colspan="1">Afghanistan, Pakistan</td></tr><tr><td rowspan="1" colspan="1">
                <italic><tp:taxon-name><tp:taxon-name-part taxon-name-part-type="genus" reg="Vincetoxicum">V.</tp:taxon-name-part> <tp:taxon-name-part taxon-name-part-type="species" reg="glaucum">glaucum</tp:taxon-name-part></tp:taxon-name></italic>
              </td><td rowspan="1" colspan="1">20</td><td rowspan="1" colspan="1">16,215</td><td rowspan="1" colspan="1">DD</td><td rowspan="1" colspan="1">India, Nepal</td></tr><tr><td rowspan="1" colspan="1">
                <italic><tp:taxon-name><tp:taxon-name-part taxon-name-part-type="genus" reg="Vincetoxicum">V.</tp:taxon-name-part> <tp:taxon-name-part taxon-name-part-type="species" reg="kenouriense">kenouriense</tp:taxon-name-part></tp:taxon-name></italic>
              </td><td rowspan="1" colspan="1">116</td><td rowspan="1" colspan="1">263,512</td><td rowspan="1" colspan="1">LC</td><td rowspan="1" colspan="1">Pakistan, India, Nepal, Bhutan</td></tr><tr><td rowspan="1" colspan="1">
                <italic><tp:taxon-name><tp:taxon-name-part taxon-name-part-type="genus" reg="Vincetoxicum">V.</tp:taxon-name-part> <tp:taxon-name-part taxon-name-part-type="species" reg="lenifolium">lenifolium</tp:taxon-name-part></tp:taxon-name></italic>
              </td><td rowspan="1" colspan="1">16</td><td rowspan="1" colspan="1">836</td><td rowspan="1" colspan="1">EN</td><td rowspan="1" colspan="1">Pakistan</td></tr><tr><td rowspan="1" colspan="1">
                <italic><tp:taxon-name><tp:taxon-name-part taxon-name-part-type="genus" reg="Vincetoxicum">V.</tp:taxon-name-part> <tp:taxon-name-part taxon-name-part-type="species" reg="luridum">luridum</tp:taxon-name-part></tp:taxon-name></italic>
              </td><td rowspan="1" colspan="1">52</td><td rowspan="1" colspan="1">28,013</td><td rowspan="1" colspan="1">NT</td><td rowspan="1" colspan="1">Pakistan</td></tr><tr><td rowspan="1" colspan="1">
                <italic><tp:taxon-name><tp:taxon-name-part taxon-name-part-type="genus" reg="Vincetoxicum">V.</tp:taxon-name-part> <tp:taxon-name-part taxon-name-part-type="species" reg="sakesarense">sakesarense</tp:taxon-name-part></tp:taxon-name></italic>
              </td><td rowspan="1" colspan="1">8</td><td rowspan="1" colspan="1">–</td><td rowspan="1" colspan="1">CR</td><td rowspan="1" colspan="1">Pakistan</td></tr><tr><td rowspan="1" colspan="1">
                <italic><tp:taxon-name><tp:taxon-name-part taxon-name-part-type="genus" reg="Vincetoxicum">V.</tp:taxon-name-part> <tp:taxon-name-part taxon-name-part-type="species" reg="stewartianum">stewartianum</tp:taxon-name-part></tp:taxon-name></italic>
              </td><td rowspan="1" colspan="1">4</td><td rowspan="1" colspan="1">–</td><td rowspan="1" colspan="1">DD</td><td rowspan="1" colspan="1">India</td></tr><tr><td rowspan="1" colspan="1">
                <italic><tp:taxon-name><tp:taxon-name-part taxon-name-part-type="genus" reg="Vincetoxicum">V.</tp:taxon-name-part> <tp:taxon-name-part taxon-name-part-type="species" reg="stocksii">stocksii</tp:taxon-name-part></tp:taxon-name></italic>
              </td><td rowspan="1" colspan="1">36</td><td rowspan="1" colspan="1">6,123</td><td rowspan="1" colspan="1">VU</td><td rowspan="1" colspan="1">Pakistan</td></tr><tr><td rowspan="1" colspan="1">
                <italic><tp:taxon-name><tp:taxon-name-part taxon-name-part-type="genus" reg="Vincetoxicum">V.</tp:taxon-name-part> <tp:taxon-name-part taxon-name-part-type="species" reg="subcanescens">subcanescens</tp:taxon-name-part></tp:taxon-name></italic>
              </td><td rowspan="1" colspan="1">76</td><td rowspan="1" colspan="1">67,173</td><td rowspan="1" colspan="1">LC</td><td rowspan="1" colspan="1">Pakistan, India, Tibet (China)</td></tr></tbody></table></table-wrap></tp:treatment-sec><ref-list><ref id="B2"><mixed-citation xmlns:xlink="http://www.w3.org/1999/xlink" xlink:type="simple"><person-group><name name-style="western"><surname>Ali</surname><given-names>SI</given-names></name><name name-style="western"><surname>Khatoon</surname><given-names>S</given-names></name></person-group> (<year>1982</year>) <article-title>Genus <italic><tp:taxon-name><tp:taxon-name-part taxon-name-part-type="genus">Vincetoxicum</tp:taxon-name-part></tp:taxon-name></italic> von Wolf (<tp:taxon-name><tp:taxon-name-part taxon-name-part-type="family">Asclepiadaceae</tp:taxon-name-part></tp:taxon-name>) in Pakistan.</article-title><source>Pakistan Journal of Botany</source><volume>14</volume>(<issue>1</issue>): <fpage>61</fpage>–<lpage>68</lpage>.</mixed-citation></ref><ref id="B3"><mixed-citation xmlns:xlink="http://www.w3.org/1999/xlink" xlink:type="simple"><person-group><name name-style="western"><surname>Boissier</surname><given-names>D</given-names></name></person-group> (<year>1879</year>) <source>Flora Orientalis.</source><publisher-name>Georg</publisher-name>, <publisher-loc>H. Basileae 4</publisher-loc>, <size units="page">1276 pp</size>.</mixed-citation></ref><ref id="B25"><mixed-citation xmlns:xlink="http://www.w3.org/1999/xlink" xlink:type="simple"><person-group><name name-style="western"><surname>Rechinger</surname><given-names>KH</given-names></name></person-group> (<year>1970</year>) <source>Flora Iranica (Vol. 73).</source><publisher-name>Akad</publisher-name>, <publisher-loc>Druck-Verlags. Graz.-Austria</publisher-loc>, <size units="page">21 pp</size>.</mixed-citation></ref></ref-list></tp:taxon-treatment>
